# Supplementary material for: Elevated level of lysophosphatidic acid among patients with HNF1B mutations and its role in RCAD syndrome: a multiomic study
Source: Metabolomics. 2022 Feb 18;18(3):15. doi: 10.1007/s11306-022-01873-z (PMC8857088; doi:10.1007/s11306-022-01873-z)
Supplement: Supplementary file 1 — Supplementary file1 (XLSX 2114 KB) [file 11306_2022_1873_MOESM1_ESM.xlsx]

## Sheet: Figure S1
	Figure S1 - Relative expression of HNF1B gene after silencing with shRNA in two cell lines: HepG2 and HEK293. The relative expression was calculated separately for shRNA negative control and non-treated cells.

## Sheet: Figure S2
	Figure S2 – Step-by-step selection protocol of a serum HNF1B-MODY-specific metabolite from the metabolomic profiling experiment.

## Sheet: Figure S3
		Figure S3 - Decreased level of ENPP2 expression (gene translating to autotaxin – main enzyme producing LPA) with knockdown expression of HNF1B in two cell line models – HEK293 and HepG2 (n=2).

## Sheet: Table S1
	Table S1 - Clinical characteristics of patients selected for metaboliomic profiling.
	Group	N	Males vs Females	Age (years)	BMI	SBP (mmHG)	DBP
				Me [IQR]	Me (IQR)	Me (IQR)	Me (IQR)
	HNF1Bmut	10	5 vs 5	25.4	23.3	NA	NA
			50% vs 50%	[13.4-37.8]	[19.6-24.8]
	HNF1Amut	10	2 vs 8	24	19.3	NA	NA
			20% vs 80%	[21-34]	[18.7-20.3]
	CKD - non-dialyzed	8	4 vs 4	36.5	21.4	129	82
			50% vs 50%	[17.8-42.1]	[19-27]	[123.3-139.3]	[77.3-95.8]
	CKD - dialyzed	13	8 vs 5	62.3	26.5	140	80
			62% vs 38%	[54.9-66.2 ]	[23.1-27.9]	[130-150]	[70-80]
	Control	12	2 vs 10	29.2	23.7	NA	NA
			17% vs 83%	[23.3-35.6]	[22.3-26.1]

## Sheet: Table S2
	Table S2 - Clinical characteristics of patients selected for validation measurements of the serum level of LPA and autotaxin.
	Group	N	Males vs Females	Age (lata)	Age at diagnosis	BMI [kg/m2]	HbA1c	LPA (ng/mL)	ATX (ng/mL)
				Me [IQR]	Me [IQR]	Me [IQR]	Me [IQR]	Me [IQR]	Me [IQR]
	HNF1B	10	6 vs 4	15	13	21.3	5.91	19476	277.4
			60% vs 40%	[10-30]	[11-29]	[18.25-25.25]	[5-6.3]	[7597-33165.6]	[216.6-346.7]
	HNF1B-negative-WGS	5	2 vs 3	6	5.4	19.6	6.8	10957.6	355.4
			40% vs 60%	[5.5-16]	[5-16]	[17.5-21.8]	[6.6-7]	[8439.4-11021.8]	[322-403.3]
	HNF1A	11	4 vs 7	17	14	23.5	6.3	11184.2	181.62
			36% vs 64%	[13-38]	[13-27]	[21.9-28.1]	[6.2-6.7]	[8944.0-14033.4]	[131.7-296.1]
	GCK	16	10 vs 6	15.5	12.5	20.2	6.5	8968	278.3
			62.5% vs 37.5%	[13-36.5]	[7-30]	[16.9-25.3]	[6-6.9]	[7558.9-13175.6]	[225.2-327.1]
	Healthy	17	11 vs 6	17	NA	23.8	NA	12201	241.7
			65% vs 35%	[11-32]		[21.6-27.8]		[9809.8-15325.4]	[221.1-300.0]

## Sheet: Table S3
Table S3 – Log-transformed data of 27 metabolites identified from untargeted metabolomics study meeting the criteria of ANOVA <0.05 (after the Benjamini-Hochberg procedure) and FC >3 or < 0.33 in comparison between HNF1Bmut and undialized patients with policystic kidney disease.
Metabolite ID	Neutral molecular formula	Neutral measured m/z	Retention time [min]	Mass error [ppm]	Fragments	Ion type	Identification level	Identification source	Control	Control	Control	Control	Control	Control	Control	Control	Control	Control	Control	Control	HNF1A	HNF1A	HNF1A	HNF1A	HNF1A	HNF1A	HNF1A	HNF1A	HNF1A	HNF1A	HNF1B	HNF1B	HNF1B	HNF1B	HNF1B	HNF1B	HNF1B	HNF1B	HNF1B	HNF1B	No dialysis	No dialysis	No dialysis	No dialysis	No dialysis	No dialysis	No dialysis	No dialysis	Dialysis
18:3 sphingosine	C18H33NO2	295.251	5.6	0	279.23, 261.22, 233.225, 153.127	M+H	Level 3		5.69882	5.71968	5.82704	5.79962	5.90687	5.74165	5.98072	5.86974	5.91636	5.65766	5.88884	5.88973	5.24939	5.16129	4.97782	5.09206	5.38101	5.30505	5.40684	5.41288	5.40586	5.20871	4.35911	5.25104	5.23612	5.32107	5.14509	5.22687	5.04502	4.69511	4.49213	3.72066	5.70005	5.16797	5.4491	5.56711	5.37921	4.91129	5.66376	5.29261	5.12602
arachidonic acid	C20H32O2	304.24	7.2	0	285.222, 259.242, 231.21, 205.197, 59.014	M-H	Level 1	Supelco	5.50924	5.62089	5.57755	5.53313	5.48848	5.63912	5.542	5.55203	5.90557	5.58363	5.41359	5.52833	5.76398	5.84085	5.80269	5.81404	5.81363	5.84679	5.71552	5.69237	5.99846	5.74254	6.7819	6.65879	6.33225	6.36229	6.08759	5.99729	5.96257	5.65249	5.85364	5.84173	5.13072	5.18744	5.16781	5.44848	5.31075	5.50475	5.32782	5.51989	5.49868
hydroxy-eicosatetraenoic acid	C20H32O3	320.235	5.9	0	301.217, 257.227, 179.108, 155.071, 59.013	M-H	Level 2	METLIN: 45054 or 45653		4.90248	4.69489	5.09312	4.72509	4.85756	4.94066	4.52235	5.15013	4.80231	4.29141	4.73546	5.23356	4.97444	4.9227	5.39946	5.12823	5.02779	4.99228	4.87383	5.14389	5.01584	6.86933	6.70684	5.80454	5.94971	5.55838	5.24751	4.9731	5.10597	5.54917	5.54781		4.11727	3.81928	4.70368	4.41769	4.1118	4.2052	4.38469	4.02914
linoleamide	C18H33NO	279.256	6.6	1	263.237, 245.226, 109.101, 95.085, 81.07, 69.07, 57.07, 43.053	M+H	Level 1	Enzo Biochem	6.02441	6.03071	6.07262	6.0386	6.01893	6.01747	5.95404	5.99887	6.0252	5.75961	5.79103	5.99784	5.616	5.67257	5.61653	5.69475	5.43336	5.45622	5.70975	5.71735	5.71303	5.78529	4.68855	5.5217	3.54827	4.2035		4.37381	4.4176	4.68216	4.58904	4.47224	5.25642	5.15992	5.26026	5.48102	5.29806	5.15483	5.43576	5.4644	5.06299
Lyso PA 18:1	C21H41O7P	436.259	7.4	1	281.249, 152.996, 78.959	M-H	Level 2	LMGP10050008	4.90354	5.02741	4.85816	4.97184	5.02426	4.85228	4.94947	4.71665	4.71067	4.98116	4.77793	4.84359	4.85781	4.70256		3.74429	4.79179	4.50378	4.82549	4.6261	4.56779	4.1521	6.55985	6.17488	5.92581	6.19123	5.32952	5.19191	5.02897	5.28146	5.29587	5.17389	4.24127	4.3204	4.10449	4.0958	4.24991	4.2867		4.24839	4.07613
Lyso PA 18:2	C21H39O7P	434.243	6.6	1	279.232, 152.996, 78.959	M-H	Level 2	LMGP10050017	5.72884	5.69597	5.66637	5.69709	5.77798	5.52293	5.64139	5.61093	5.36308	5.72115	5.60675	5.52369	5.50135	5.21788	4.86313	5.39758	5.41299	5.15726	5.38862	5.31278	5.17229	4.81185	6.56579	6.56614	6.45902	6.68412	5.84745	5.8906	5.71864	6.00549	6.05393	5.91906	4.71795	4.81023	4.6702	4.6069	4.83684	4.79775	4.70399	4.78032	4.55886
Lyso PA 20:4	C23H39O7P	458.243	6.6	0	303.232, 152.996, 78.959	M-H	Level 2	LMGP10050013	5.5549	5.67533	5.5477	5.82791	5.42517	5.6341	5.58276	5.19803	5.48522	5.59612	5.07343	5.62905	5.78393	5.69808	4.89563	5.68562	5.78706	5.52917	5.68555	5.66355	5.75345	5.16901	6.49584	6.41786	6.20455	6.3094	5.91582	5.71559	5.57202	5.62389	5.83844	5.77284	5.06862	5.17806	4.98078	5.46717	5.45846	5.37077	4.82845	5.50392	4.41123
octadecatrienol (18:3 fatty alcohol)	C18H32O	264.245	7.1	1	247.24, 165.114, 135.116, 111.116, 97.101, 83.085, 69.07, 57.07	M+H	Level 3		5.84017	5.88012	5.8755	5.89962	5.85747	5.89088	5.87516	5.83494	5.90567	5.72391	5.8302	5.84617	5.44874	5.421	5.29279	5.46029	5.3329	5.28621	5.58707	5.49177	5.42847	5.48245		5.32512	5.78138		4.07026	3.97882	4.01439	4.32978	4.2265	4.11581	5.33998	5.24602	5.30703	5.52797	5.33186	5.24247	5.4481	5.2952	4.92082
18:4 fatty alcohol	C18H30O	262.23	6.6	1	245.228, 207.124, 165.114, 137.131, 109.1, 95.085, 81.07, 59.06	M+H	Level 3		5.24082	5.2721	5.18378	5.27242	5.25493	5.24419	5.18184	5.21987	5.24758	5.03494	5.03814	5.21924	4.9182	4.94027	4.88804	4.96261	4.71401	4.73878	4.94671	4.84064	4.94831	5.00807	4.95336	3.93409	5.36098	5.08024	4.46941	4.34743	4.23621	4.05388	4.52132	4.49867	4.5161	4.49081		4.76408	4.50014	4.45837	4.59125	3.41747	4.24954
androsterone sulfate	C19H30O5S	370.181	4	1	96.96	M-H	Level 2	METLIN: 3559	5.77063	5.57361	5.97712	6.02083	6.02078	5.50413	5.815	6.0283	6.00657	6.28334	5.59249	5.71071	5.43625	6.19797	5.69103	5.83276	6.4593	6.04237	6.20432	6.26399	5.85008	6.31014	5.84961	6.18549	6.15959	6.76017	6.48849	6.43991	6.00743	6.2743	5.7949	6.22544	5.74824	5.76415	6.32281	6.36764	6.41261	5.12331	5.46194	6.0659	6.10483
bilirubin	C33H36N4O6	584.264	8.3	0	299.139	M+H	Level 1	Sigma Aldrich	5.08564	5.00666	4.78978	5.4182	4.9949	5.01745	4.97984	5.14147	4.77962	5.09611	4.87485	5.19781		3.8441	4.60758	4.00983	4.05304		4.3665	4.05235	4.02849	4.34867	3.94226	4.02731	3.99581	3.93837	4.20938	5.05286	5.10516	5.72271	4.95458	4.07203	5.19544	5.23929	4.94462	5.32776	5.25303	4.8833	5.19016	5.34307	4.67903
PC(O-18:0/0:0) (Lyso PAF C-18)	C26H56NO6P	509.385	6.4	0	184.073, 104.107, 86.096	M+H	Level 2	LMGP01060014	5.04111	5.22595	5.14284	5.203	4.9625	4.81114	4.84043	5.04208	5.18889	5.12363	4.86914	5.01897	5.43928	5.44807	5.18365	5.4776	5.46642	5.54538	5.47432	5.33924	5.5014	5.63141	6.18501	6.26199	5.96702	5.73456	5.66397	5.15995	5.21576	5.14949	5.2402	5.29688	5.00386	4.62042	4.76382	4.93456	4.81159	4.62736	4.89264	4.63425	4.81911
Lyso PC 15:0	C23H50NO6P	467.338	5.8	1	168.043, 78.96	M-H	Level 1	Avanti Polar Lipids	5.53157	5.38019	5.52688	5.60325	5.34981	5.18475	5.32773	5.34459	5.50507	5.39655	5.36706	5.44388	5.79502	5.46975	5.4271	5.7159	5.65985	5.70249	5.61828	5.66466	5.70962	5.79006	6.2529	6.11589	5.99847	5.94006	5.67554	5.49061	5.62468	5.53349	5.65218	5.63204	5.33994	5.04094	5.13774	5.22015	5.24311	4.9357	5.24922	5.09567	5.1582
Lyso PC 16:0	C24H52NO6P	481.353	5.8	1	184.074, 104.107	M+H	Level 1	Avanti Polar Lipids	5.86467	5.84134	5.8569	6.0107	5.86333	5.63777	5.74446	5.7681	5.95973	5.78869	5.7081	5.76468	6.2421	6.01076	5.9237	6.23124	6.13635	6.32211	6.15024	6.09318	6.20719	6.2917	6.82924	6.91977	6.78009	6.47493	6.19217	5.96152	6.06247	5.89608	5.92543	6.089	5.68433	5.42656	5.53826	5.70051	5.57306	5.22938	5.62283	5.43196	5.59088
Lyso PC 16:1	C24H50NO6P	479.338	5.8	1	184.073, 104.107, 86.096	M+H	Level 3		5.78477	5.6515	5.74094	5.75029	5.63074	5.39058	5.60423	5.57111	5.72693	5.62326	5.58573	5.70065	6.0786	5.67144	5.65213	5.98799	5.92266	5.97072	5.87253	5.91213	5.96602	5.93131	6.74669	6.57082	6.35819	6.26113	5.96505	5.76215	5.93086	5.79019	5.88207	5.94948	5.55412	5.27573	5.2239	5.45129	5.48167	5.03093	5.47521	5.23289	5.38093
Lyso PC 17:0	C25H52NO7P	509.348	5.9	1	184.073, 104.107, 86.096	M+H	Level 1	Avanti Polar Lipids	5.76324	5.46551	5.59378	5.59669	5.53495	5.47876	5.55539	5.55578	5.62363	5.40171	5.53506	5.48161	5.95131	5.45688	5.48027	5.72719	5.70635	5.6432	5.53089	5.47566	5.59883	5.61594	5.68029	6.25284	5.97886	5.48628	5.72369	5.69869	5.69459	5.57094	5.50909	5.75951	5.48391	3.77793	5.33307	5.29523	5.36729	5.19375	5.63611	5.1465	5.51973
LPC(O-18:2(1Z,9Z)) (Lyso PC 18:2 )	C26H52NO6P	505.353	5.9	0	184.073, 104.107, 86.096	M+H	Level 2	LMGP01070012	4.73776	4.61026	4.67981	4.98903	4.57156	4.57847	4.52919	4.58516	4.84538	4.67216	4.66105	4.69481	4.41459	4.82981	4.9204	5.11983	3.90363	5.07528	5.03487	5.08135	5.17399	5.01314	5.65252	4.66917	4.59692	5.33273	4.974	4.15866	4.88173	4.5761	4.92663	4.88345	4.39876	4.15103	4.38077	4.44529	3.92049	4.08486	4.26628	4.18167
Lyso PE 16:0	C21H44NO6P	437.291	5.8	0	196.038, 140.011, 78.959	M-H	Level 1	Avanti Polar Lipids	5.18475	5.1988	5.34963	5.4231	5.20128	5.24485	5.12794	5.13757	5.52893	5.27413	5.11731	5.17152	5.74826	5.39507	5.38866	5.58038	5.69566	5.59621	5.59066	5.74299	5.70859	5.73248	5.80606	5.9808	6.04097	5.83066	5.5029	5.21166	5.24208	5.17874	5.38505	5.4638	4.90567	4.6979	4.85213	5.00011	4.93773	4.88922	4.97874	4.84434	4.81934
Lyso PE 17:2	C22H42NO7P	463.27	5.9	8	265.253, 196.038, 140.012, 78.959	M-H	Level 3		5.04423	4.96933	5.1968	5.25106	4.84415	5.06931	4.87979	4.99817	5.38005	5.08563	4.94054	5.00253	5.52132	5.21237	5.29186	5.43009	5.37411	5.37933	5.47233	5.52418	5.631	5.51382	5.4615	5.77509	5.82745	5.59864	5.30173	5.02691	5.10265	4.88699	5.09913	5.28361	4.57888	4.48139	4.61163	4.72221		4.67647	4.6897	4.63897	4.49651
Lyso PE 18:0	C23H48NO6P	465.322	6.4	0	312.326, 294.316, 44.049	M-H-H2O	Level 1	Avanti Polar Lipids	5.19363	5.22589	5.34662	5.45895	5.0435	5.1325	5.07231	5.23227	5.49624	5.29018	5.08187	5.21295	5.67426	5.41834	5.35962	5.55055	5.59113	5.49792	5.6028	5.7255	5.75984	5.72003	5.8014	6.08952	6.00612	5.86951	5.54618	5.18665	5.32003	5.12455	5.34744	5.64893	4.9976	4.83647	4.91216	5.00324	4.99061	4.84922	5.01613	4.91098	4.83452
Lyso PI 16:0	C25H49O12P	572.296	6.4	0	255.233, 152.996	M-H	Level 1	Avanti Polar Lipids	4.79354	4.87559	4.80952	5.04539	5.04185	4.98303	5.00053	4.85104	5.20269	4.84811	4.72959	4.64226	4.97048	5.08879	5.05997	5.13008	4.97018	5.21709	5.37398	5.0626	5.08431	5.19392	5.94821	5.56846	5.41797	5.46311	5.17135	4.82378	4.7544	4.84351	4.90935	4.92401	4.58547	4.19973	4.75523	4.74465	4.74643	4.8618	4.64437	4.41741	4.32728
Lyso PI 18:0	C27H53O12P	600.327	8.2	1	283.263, 152.995	M-H	Level 1	Avanti Polar Lipids	5.28888	5.44255	5.30255	5.42971	5.22995	5.14944	5.25494	5.33986	5.64273	5.31473	5.24423	5.12207	5.5526	5.58257	5.57168	5.74011	5.50906	5.7425	5.79664	5.54673	5.76736	5.65943	6.37367	6.03256	5.99769	5.87944	5.6966	5.34803	5.22836	5.24387	5.3767	5.35364	4.84466	4.49584	4.98599	5.10091	5.04988	5.06807	5.09752	4.90694	4.76651
palmitoleamide	C16H31NO	253.241	6.4	1	237.221, 219.211, 97.101, 83.085, 69.07, 57.07, 43.054	M+H	Level 3			4.2108	4.24917	4.30172	3.82445	4.59332	4.44078	4.50085	5.06001	4.43541	4.55067	4.15703	5.74893	5.75443	5.62339	5.6541	5.63198	5.58878	5.97198	5.84267	5.76495	5.81013	4.46489	5.60015	3.96881	4.70846	4.37543	4.3057	4.31854	4.50414	4.58207	4.23837	4.82846	5.048	5.07996	5.33991	5.0392	4.94149	5.00703	5.23775	4.93513
PC 21:1	C29H58NO7P	563.395	7.2	6	184.072, 104.107, 86.096	M+H	Level 3		4.75964	4.77727	4.47419	4.78566	4.63891	4.21914	4.21018	4.73773	4.50671	4.45646	4.61789	4.31273	4.77427	4.98361	4.62713	4.89511	4.92808	4.96292	4.62127	4.86044	4.7768	5.0849	5.78346	5.72313	5.24955	5.17507	5.0679	4.84664	4.92569	4.61038	4.79111	4.72845	4.73172	4.35415	4.30795	4.35365	4.38061	4.03751	4.63118	4.48576	4.42666
PC 22:1	C30H58NO8P	591.39	7.9	12	184.072, 104.107, 86.096	M+H	Level 3		4.97356	5.06527	4.68361	4.96127	5.01623	4.63429	4.65647	4.96777	4.74139	4.91436	4.84192	4.68522	5.02105	5.17914	4.9778	5.01681	5.31778	5.2711	5.02003	5.13086	5.198	5.31395	5.90626	5.82992	5.43445	5.55563	5.36995	5.14009	5.13456	4.99625	5.21199	5.06768	5.03777	4.61685	4.73349	4.68106	3.91014	4.38025	4.81589	4.64505	4.69692
p-cresol	C7H8O	108.058	0.3	1	106.0428, 105.0352, 92,0268 77.0406	M-H	Level 1	Supelco	5.25463	5.44561	5.51133	5.14354	4.99662	4.75204	5.56298	5.27757	5.42699	5.23669	5.36489	5.02193	5.16508	5.26401	5.20748	4.9901	5.65735	5.0133	5.28274	5.14516	3.66978	4.99833	5.07883	4.68779	5.60971	4.57262	3.85878	3.68895	5.26984	5.43266	5.518	5.43208	5.74783	5.9344	5.59011	5.24492	5.31928	5.17138	6.07316	4.84099	6.18819
p-cresol sulfate	C7H8O4S	188.014	0.3	3	107.05, 79.958	M-H	Level 3		6.41828	6.56388	6.6745	6.28893	6.15995	5.89604	6.75588	6.27339	6.58125	6.3908	6.52964	6.17467	6.28566	6.40483	6.33214	6.11232	6.84823	6.13339	6.42517	6.26443	5.65498	6.14772	6.20385	5.74837	6.77723	5.63604	4.81632	5.39803	6.12208	6.58045	6.66178	6.56608	6.90211	7.12622	6.75878	6.19081	6.45477	6.33615	7.22554	6.04287	7.33046
[truncated: 12 more columns]

## Sheet: Table S4
Table S4 - Receiver operatic characteristic analysis of 8 metabolites found to have consistently higher level in HNF1bmut group in comparison to all other comparatory groups (all FC >2 in Tabel 1) or consistently lower level (all FC <0.5 in Tabel 1). Table S4 - Receiver operatic characteristic analysis of 8 metabolites found to have consistently higher level in HNF1bmut group in comparison to all…
Compound name	AUC (95%CI)	Cut off value	Sensitivity (95%CI)	Specificity (95%CI)
arachidonic acid	0.945	>5.8408	90	93.55 (78.6 - 99.2)
	(0.826 - 0.992)		(55.5 - 99.7)
hydroxyeicosatetraenoic acid	0.919	>5.2336	80	90.32 (74.2 - 98.0)
	(0.791 - 0.981)		(44.4 - 97.5)
linoleamide	0.948	≤4.6886	90	100
	(0.831 - 0.993)		(55.5 - 99.7)	(88.8 - 100.0)
lysoPA (18:1)	1	>4.8578	100	100
	(0.914 - 1.000)		(69.2 - 100.0)	(88.8 - 100.0)
lysoPA (18:2)	1	>5.5014	100	100
	(0.914 - 1.000)		(69.2 - 100.0)	(88.8 - 100.0)
lysoPA (20:4)	0.923	>5.6981	80	90.32 (74.2 - 98.0)
	(0.795 to 0.983)		(44.4 - 97.5)
octadecatrienol	0.868	≤4.3298	80	100
(fatty alcohol (18:3))	(0.725 - 0.953)		(44.4 - 97.5)	(88.8 - 100.0)
sphingosine (18:3)	0.81	≤5.3211	100	51.61 (33.1 - 69.8)
	(0.657 - 0.915)		(69.2 - 100.0)

## Sheet: Table S5
Table S5 - Transcriptomic analysis of HepG2 cells with knockdown of HNF1B gene and after LPA stimulation.
Name	Description	HNF1B_BSA_1	HNF1B_BSA_2	HNF1B_BSA_3	HNF1B_LPA_1	HNF1B_LPA_2	HNF1B_LPA_3	NEG_BSA_1	NEG_BSA_2	NEG_BSA_3	NEG_LPA_1	NEG_LPA_2	NEG_LPA_3
DDR1	discoidin domain receptor family, member 1	856.337	935.409	695.139	818.001	731.18	832.13	762.474	746.264	750.703	728.168	735.078	735.735
RFC2	replication factor C (activator 1) 2, 40kDa	455.75	413.961	417.303	391.281	388.266	417.406	432.288	464.829	413.946	433.808	413.128	399.888
HSPA6 /// LOC652878	heat shock 70kDa protein 6 (HSP70B') /// similar to heat shock 70kDa protein 6 (HSP70B)	14.5185	15.0193	14.5099	14.8916	14.4964	16.2064	14.9115	14.7638	13.937	13.4322	13.7365	15.0693
PAX8	paired box gene 8	272.059	264.19	277.198	271.792	257.537	269.151	242.387	262.41	264.431	250.404	275.01	269.044
GUCA1A	guanylate cyclase activator 1A (retina)	18.0699	19.2939	21.544	17.7071	19.5098	20.2489	17.3692	20.2447	17.8635	18.5072	19.4853	19.5927
UBE1L	ubiquitin-activating enzyme E1-like	72.0157	75.2724	80.9054	75.0605	85.1835	71.8776	60.2109	66.0032	73.3546	75.1615	94.1475	71.3144
THRA	thyroid hormone receptor, alpha (erythroblastic leukemia viral (v-erb-a) oncogene homolog, avian)	126.688	92.3966	129.023	123.152	137.527	112.396	141.133	128.916	128.214	121.007	127.693	126.933
PTPN21	protein tyrosine phosphatase, non-receptor type 21	69.0073	66.2086	56.791	76.2438	64.9063	67.2154	62.7436	61.7078	55.2132	66.5546	54.2109	57.9712
CCL5	chemokine (C-C motif) ligand 5 /// chemokine (C-C motif) ligand 5	21.5379	23.1391	16.9572	18.5435	29.3357	18.3366	29.857	21.558	26.8265	26.9544	26.2953	22.1684
CYP2E1	cytochrome P450, family 2, subfamily E, polypeptide 1	19.6415	18.6704	18.8284	17.4002	20.3565	19.7681	13.055	16.1735	14.8769	14.6699	14.9278	18.1818
EPHB3	EPH receptor B3	37.6484	39.4533	36.5503	34.3148	36.6181	40.1519	35.0549	35.5398	35.0476	36.1531	36.8279	34.3911
ESRRA	estrogen-related receptor alpha	261.326	252.126	285.535	242.505	274.879	244.14	266.009	268.768	264.344	266.034	302.357	280.51
CYP2A6	cytochrome P450, family 2, subfamily A, polypeptide 6	76.1959	80.0416	80.0979	72.3776	64.3583	75.868	65.7491	72.9019	77.1834	63.6007	81.0627	72.9036
GAS6	growth arrest-specific 6	112.359	97.9056	112.721	109.208	89.3698	96.5882	92.4292	99.3729	95.3219	91.2058	90.4279	105.737
MMP14	matrix metallopeptidase 14 (membrane-inserted)	115.378	128.302	116.961	130.934	118.202	126.361	105.57	114.355	124.655	117.627	108.756	111.18
TRADD	TNFRSF1A-associated via death domain	317.767	371.953	300.353	318.791	308.93	317.716	281.093	311.164	321.042	333.719	313.813	295.893
FNTB	Farnesyltransferase, CAAX box, beta	217.044	211.524	223.021	186.283	196.354	204.867	222.371	214.66	204.861	231.436	230.128	221.894
PLD1	phospholipase D1, phosphatidylcholine-specific	272.377	259.557	266.037	243.394	273.628	250.64	273.944	285.869	300.878	301.917	311.304	298.485
PMS2L11	postmeiotic segregation increased 2-like 11	308.665	317.124	339.096	323.47	306.583	297.466	281.362	293.928	288.156	264.835	281.366	284.187
BAD	BCL2-antagonist of cell death	211.044	220.56	169.051	208.734	171.961	222.324	180.893	211.083	188.247	196.276	184.384	175.477
PRPF8	PRP8 pre-mRNA processing factor 8 homolog (S. cerevisiae) /// PRP8 pre-mRNA processing factor 8 homolog (S. cerevisiae)	1550.7	1747.93	1778.61	1479.55	1530.96	1662.04	1539.58	1599.02	1555.85	1641.34	1927.08	1632.71
CAPNS1	calpain, small subunit 1 /// calpain, small subunit 1	1889.46	2446.62	1936.49	1916.94	1780.82	2033.34	1718.08	1797.88	1690.89	1874.32	1860.71	1765.27
RPL35	ribosomal protein L35 /// ribosomal protein L35	9805.16	10347.9	10289.3	9580.54	10018.5	9402.35	9898.54	9787.5	9978.03	10475.5	10215.6	9957.21
RPL28	ribosomal protein L28	10949.3	12109.1	11433.1	11404	11268.6	11232.3	10910.1	10882.7	10833.5	11508.1	11858.8	11068.2
EIF4G2	eukaryotic translation initiation factor 4 gamma, 2	6882.5	7136.21	6664.38	7054.85	6733.4	7151.78	7144.99	6651.07	6672.97	6589.06	6039.95	6676.33
EIF3S7	eukaryotic translation initiation factor 3, subunit 7 zeta, 66/67kDa /// eukaryotic translation initiation factor 3, subunit 7 zeta, 66/67kDa	3466.34	3747.66	3196.76	3512.42	3257.31	3702.36	3467.52	3565.7	3421.3	3529.18	3373.37	3356.11
PARK7	Parkinson disease (autosomal recessive, early onset) 7 /// Parkinson disease (autosomal recessive, early onset) 7	6186.94	6005.62	6178.84	6108.07	5915.58	5970.92	6515.8	6438.73	6146.75	6242.85	6033.98	6371.44
SRP14	signal recognition particle 14kDa (homologous Alu RNA binding protein) /// signal recognition particle 14kDa (homologous Alu RNA binding protein)	6882.61	6711.82	5992.99	6851.88	6526.28	6966.06	6501.34	6322.93	6279.85	6472.67	5838.04	6319.29
GDI2	GDP dissociation inhibitor 2 /// GDP dissociation inhibitor 2	6133.56	6085.52	6046.95	5932.58	5832.37	6078.55	6112.76	6082.99	5876.31	6146.64	6174.29	6095.3
RPL11	Ribosomal protein L11 /// Ribosomal protein L11	8704.86	8587.92	8604.41	8609.44	8446.14	8773.58	8851.29	8575.91	8485.72	8746.71	8488.06	8559.69
ARF3	ADP-ribosylation factor 3 /// ADP-ribosylation factor 3	1010.13	1075.8	768.22	1152.16	960.609	1163.35	1012.73	995.69	937.231	1041	862.414	934.452
RPL21 /// LOC653156 /// LOC653713 /// LOC653730 /// LOC653737	ribosomal protein L21 /// ribosomal protein L21 /// similar to 60S ribosomal protein L21 /// similar to 60S ribosomal protein L21 /// similar to ribosomal protein L21 isoform 1 /// similar to ribosomal protein L21 isoform 1 /// similar to 60S ribosomal protein L21 /// similar to 60S ribosomal protein L21 /// similar to ribosomal protein L21 isoform 1 /// similar to ribosomal protein L21 isoform 1	13440.9	13299.1	13692.8	13336.1	13038.9	13249.5	13848.3	14014.8	13757.8	13989	13763.4	14001.1
RPL24	ribosomal protein L24 /// ribosomal protein L24	10005.9	10209.7	10007.2	10192	9987.29	10171.9	10251.5	10012.5	10293	10354.3	10127.9	10365.2
HNRPC	heterogeneous nuclear ribonucleoprotein C (C1/C2)	5612.33	5426.21	5423.03	5381.67	5266.54	5521.72	5733.99	5763.14	5369.14	5488.44	5405.33	5523.17
SEPT2	septin 2	6020.64	5783.81	6025.8	6224.73	6021	6145.95	5902.09	5841.23	5918	5844.89	5685.33	5830.17
HNRPA1	heterogeneous nuclear ribonucleoprotein A1	10653.9	10092.5	10786.6	10534.3	10828.2	10385.8	10911.8	10778.3	10844.8	10608.9	10651.7	10879
RPS27A	ribosomal protein S27a /// ribosomal protein S27a	13002.6	11919.6	12761.2	12155.2	12507.3	12427.7	13036.3	12399.6	12295.8	12384.6	12165.1	12477.4
RPS13	ribosomal protein S13 /// ribosomal protein S13	11484.9	11490.1	11586.8	11332.6	11209.4	11599.1	11857.7	11609.3	11374.8	11838.3	11495.3	11765.7
FAU	Finkel-Biskis-Reilly murine sarcoma virus (FBR-MuSV) ubiquitously expressed (fox derived); ribosomal protein S30 /// Finkel-Biskis-Reilly murine sarcoma virus (FBR-MuSV) ubiquitously expressed (fox derived); ribosomal protein S30	8684.7	9484.87	8878.62	8912.46	8861.68	8834.14	8700.83	8994.46	8945.53	9270.61	9358.8	8935.46
TARDBP	TAR DNA binding protein /// TAR DNA binding protein	2233.83	2125.49	2257.5	2174.39	2057.09	2270.2	2383.08	2322.54	2214.88	2314.21	2287.55	2270.89
CFL1	cofilin 1 (non-muscle) /// cofilin 1 (non-muscle)	9705.46	9877.29	8673.37	9947.78	9148.69	10423.3	9292.92	9300.87	9120.39	9302.96	8407.63	8960
RPL18	ribosomal protein L18	10596.2	11339.1	11047	10718	10786.6	10592.1	11043.1	10953.3	10839.3	10940.4	11241.6	11006.3
EIF3S5	eukaryotic translation initiation factor 3, subunit 5 epsilon, 47kDa /// eukaryotic translation initiation factor 3, subunit 5 epsilon, 47kDa	5467.59	5561.34	5757.12	5387.8	5420.55	5442.01	5242.09	5445.52	5341.36	5420.79	5886.2	5551.15
RPS5	ribosomal protein S5 /// ribosomal protein S5	11365.5	11947.7	11745.4	10971.9	10998.2	11279.6	11469.5	11694.8	11279.5	11845.4	12028.9	11840.6
RPL27	ribosomal protein L27 /// ribosomal protein L27	13240.3	13449.2	13380	13138.6	13345.2	13212.8	13764.7	13524.5	13103.8	13851.1	13655.8	13717.1
RPL34 /// LOC342994 /// LOC651249	ribosomal protein L34 /// ribosomal protein L34 /// similar to ribosomal protein L34 /// similar to ribosomal protein L34 /// similar to ribosomal protein L34 /// similar to ribosomal protein L34	10605	10270.8	11055.2	10581.2	10965.2	10227.9	10981	10895.2	11091.9	11658.5	11508.9	11364.2
NARS	asparaginyl-tRNA synthetase /// asparaginyl-tRNA synthetase	4104.79	4117.61	4259.5	3986.02	4065.6	4131.09	4238.9	4112.87	4126.58	4240.56	3913.63	4323.46
STARD7	START domain containing 7	3725.93	3541.01	3794.78	3515.64	3417.68	3638.22	3865	3806.28	3683.52	3718.13	3642.78	3655.17
RPL19	ribosomal protein L19 /// ribosomal protein L19	12129.6	12430.9	12463.9	11837.5	12143.9	11808.5	11803	12369.1	12212.8	12585.9	12535.8	12350.2
SLC25A3	solute carrier family 25 (mitochondrial carrier; phosphate carrier), member 3 /// solute carrier family 25 (mitochondrial carrier; phosphate carrier), member 3	9498.36	9891.69	10267.2	9556.32	9429.55	9650.81	9862.41	10008.2	9793.45	10073.4	10023.9	10214.2
RPS11	Ribosomal protein S11	12374.3	12917.6	12528.6	12480.2	12448.8	12728	12430.1	12583.4	12375.9	12848.5	12715.7	12781.8
RPL9	ribosomal protein L9 /// ribosomal protein L9	13531.9	13624.1	13556.6	13351.4	13595.9	13160.8	13566.5	13513.4	13605.4	13557.7	13750.9	13828.8
DDX5	DEAD (Asp-Glu-Ala-Asp) box polypeptide 5 /// DEAD (Asp-Glu-Ala-Asp) box polypeptide 5	7961.84	7624.48	7460.63	8160.35	7634.6	8281.59	7787.38	7124.08	7508.51	6876.96	6529.67	7433.29
RPL6	ribosomal protein L6 /// ribosomal protein L6	10117.5	9918.3	10366.6	9911.01	9774.71	9913.69	10524.5	10440.9	10269.5	10218.6	9896.94	10275.8
DULLARD	dullard homolog (Xenopus laevis) /// dullard homolog (Xenopus laevis)	1053.18	1136.05	1180.54	1023.35	1048.96	1095.88	1108.55	1083.96	1090.12	1150.81	1232.47	1084.87
RPL10A	ribosomal protein L10a /// ribosomal protein L10a	8753.4	8819.96	8740.75	8242.29	8760.13	8573.32	8768.43	8875.9	8571.42	9133.46	8843.99	8768.37
CBX3 /// LOC653972	chromobox homolog 3 (HP1 gamma homolog, Drosophila) /// similar to chromobox homolog 3	2265.26	2187.2	2393.73	2304.43	2220.25	2391.41	2565.04	2322.43	2272.05	2293.17	2190.85	2291.82
RPL17	ribosomal protein L17	12936.9	12735.6	12816.7	12895.7	12898.7	12885.5	13119	13013.1	12884.8	13281.9	12935.5	13276.7
PSMB2	proteasome (prosome, macropain) subunit, beta type, 2	3692.17	3995.93	3790.87	3544.22	3433.47	3701.86	3836.49	4008.96	3738.44	3860.03	3882.88	3831.82
KHDRBS1	KH domain containing, RNA binding, signal transduction associated 1	3787.89	3490.1	3825.15	3703.13	3591.07	3715.67	3686.36	3732.95	3813.83	3655.43	3576.19	3601.04
BAT1	HLA-B associated transcript 1	2875.21	3595.09	3893.66	2827.61	2639.51	2980.58	2940.01	3224.97	2681.67	3221.74	3694.04	3084.92
C22ORF28	chromosome 22 open reading frame 28	1941.12	2048.77	1944.59	1948.64	1917.83	1953.97	1978.32	2036.37	1977.19	2089.46	2089.59	2041.95
ERH	enhancer of rudimentary homolog (Drosophila) /// enhancer of rudimentary homolog (Drosophila)	5762.58	5682.52	6294.56	5689.82	5807.4	5657.34	5987.04	5990.4	5915.95	6059.23	5764.67	5795.25
SFRS9	splicing factor, arginine/serine-rich 9	2885.44	3013.71	3048.19	2863.05	2893.43	2986.89	2984.83	2953.96	2960.46	3103.85	3174.03	2948.79
ABCF1	ATP-binding cassette, sub-family F (GCN20), member 1 /// ATP-binding cassette, sub-family F (GCN20), member 1	1473.13	1623.42	1427.18	1440.62	1374.14	1540.27	1441.49	1447.32	1432.51	1395.45	1417.77	1436.16
DAD1	defender against cell death 1 /// defender against cell death 1	6994.02	7201.03	6182.36	7256.66	6760.59	7218.96	7111.31	6866.81	7003.83	6987.51	6676.05	6829.97
YY1	YY1 transcription factor	3596.83	3039.02	3248.2	3607.69	3311.03	3472.96	3716.87	3307.69	3313.05	3141.69	3082.71	3303.3
JTB	jumping translocation breakpoint	3104.94	3308.27	3419.26	3118.36	3165.34	3011.28	3108.75	3197.53	3164.32	3287.93	3320.61	3211.15
MYST2	MYST histone acetyltransferase 2 /// MYST histone acetyltransferase 2	319.795	339.099	341.957	315.572	292.817	341.783	307.967	315.977	302.154	292.658	299.72	310.711
ZNF146	zinc finger protein 146 /// zinc finger protein 146	1815.75	1628.72	1531.19	1913.02	1794.25	1794.62	1837.52	1723.22	1735.49	1626.01	1453	1738.92
SART1	squamous cell carcinoma antigen recognised by T cells /// squamous cell carcinoma antigen recognised by T cells	240.354	225.242	221.628	229.254	234.444	247.543	249.725	247.465	236.412	235.397	251.485	235.744
ILF2	interleukin enhancer binding factor 2, 45kDa /// interleukin enhancer binding factor 2, 45kDa	3512.37	3643.43	3384.15	3462.72	3337.2	3541.47	3627.71	3556.77	3477.13	3520.19	3348.46	3568.17
SPAG7	sperm associated antigen 7 /// sperm associated antigen 7	1046.72	1143.85	1066.23	1113.92	988.292	1005.82	906.044	953.359	970.474	996.496	1077.19	994.635
ZNF259	zinc finger protein 259	642.005	635.004	549.397	637.794	594.878	651.834	689.05	639.416	577.605	664.225	536.137	593.375
TAF10	TAF10 RNA polymerase II, TATA box binding protein (TBP)-associated factor, 30kDa /// TAF10 RNA polymerase II, TATA box binding protein (TBP)-associated factor, 30kDa	1972.32	2279.44	1763.25	1924.05	1926.94	2032.42	1817.56	1829.79	1820.75	1825.2	1759.34	1732.83
C1D	nuclear DNA-binding protein /// nuclear DNA-binding protein	1173.47	1037.96	1033.34	1148.24	1147.45	1135.42	1270.16	1043.1	1099.99	1009.88	932.211	1124.02
NONO	non-POU domain containing, octamer-binding	7151.27	7614.11	7354.1	7514.69	7119.84	7538.5	7004.8	7068.93	6987.37	7040.05	7312.71	6903.43
ASCC3L1	activating signal cointegrator 1 complex subunit 3-like 1 /// activating signal cointegrator 1 complex subunit 3-like 1	2572.66	2841.88	2729.62	2583.71	2596.64	2677.77	2569.39	2642.77	2501.8	2666.87	2804.38	2710.15
RHOA	ras homolog gene family, member A /// ras homolog gene family, member A	5566.6	5593.71	5592.81	5513.5	5432.6	5808.25	5399.21	5404.08	5398.43	5518.32	5308.55	5371.39
RNPS1	RNA binding protein S1, serine-rich domain	2325.74	2610.49	2535.83	2292.5	2211.79	2232.81	2250.86	2387.94	2301.01	2301.85	2323.38	2282.09
RPS24	ribosomal protein S24 /// ribosomal protein S24	12967.3	13224.6	13401.6	12800.4	13084.1	12809.3	13491.5	13606.2	13312	13814	13833.4	13862.1
RPL30	ribosomal protein L30 /// ribosomal protein L30	10467.3	10230.4	10446.1	10505.6	10663.4	10263.9	10735.8	10855.8	10706.7	10909.1	10718	10833.1
NPM1	nucleophosmin (nucleolar phosphoprotein B23, numatrin) /// nucleophosmin (nucleolar phosphoprotein B23, numatrin)	11789.4	10724.1	11531.8	11427.5	11235.5	11674.8	12802.8	12238.3	11789.5	11535.8	11079.9	11709.2
HSP90AB1	heat shock protein 90kDa alpha (cytosolic), class B member 1	12132.2	12770	12289.7	12033	11779.2	12501.3	11430.8	11992.7	11803.1	11909.2	11987	11791.7
ARF1	ADP-ribosylation factor 1	4495.82	4819.66	4877.86	4237.21	4203.71	4278.7	4427.39	4495.01	4418.54	4543.14	4767.77	4538.6
IK	IK cytokine, down-regulator of HLA II /// IK cytokine, down-regulator of HLA II	1012.1	1044.08	929.811	1062.68	992.944	1104.06	1092.03	1115.22	1057.21	1112.38	1007.95	1030.65
SNX3	sorting nexin 3	3620.4	3412.56	3297.47	3565.53	3516.39	3519.33	3639.55	3650.41	3619.95	3671.71	3443.81	3531.75
CANX	calnexin	5345.93	5119.07	5375.95	4953.53	5217.47	5190.15	5617.1	5569.05	5588.18	5574.48	5759.82	5519.41
SART3	squamous cell carcinoma antigen recognised by T cells 3	860.613	720.088	754.878	708.813	749.064	687.458	866.481	803.538	867.4	731.934	753.42	734.423
C2ORF24	chromosome 2 open reading frame 24	403.641	449.078	409.829	444.062	416.094	421.232	395.791	416.812	409.521	413.877	418.189	411.661
SMNDC1	survival motor neuron domain containing 1 /// survival motor neuron domain containing 1	1359.5	1275.84	1346.78	1226.21	1212.13	1359.41	1477.3	1342.8	1316.38	1313.67	1172.25	1345.69
HNRPM	heterogeneous nuclear ribonucleoprotein M	3920.9	4177.25	4395.89	3692.71	4019.42	3719.88	4210.53	4422.88	4240.67	4090.48	4324.54	4122.04
HNRPD	Heterogeneous nuclear ribonucleoprotein D (AU-rich element RNA binding protein 1, 37kDa)	3614.39	3216.75	3592.99	3420.64	3569.52	3581.79	4055.47	3937.54	3565.37	3565.75	3442.03	3647.82
RPL14 /// RPL14L /// LOC649821	ribosomal protein L14 /// ribosomal protein L14 /// ribosomal protein L14-like /// ribosomal protein L14-like /// similar to 60S ribosomal protein L14 (CAG-ISL 7) /// similar to 60S ribosomal protein L14 (CAG-ISL 7)	8407.72	8179.93	8326.22	8094.63	8057.25	8123.71	8488.22	8291.69	8279.33	8232.36	8109.67	8446.12
GUK1	Guanylate kinase 1	888.538	1121.67	909.645	933.505	944.39	929.384	899.998	931.983	900.179	996.044	1021.95	952.153
C19ORF50	chromosome 19 open reading frame 50	737.621	829.184	740.14	734.551	728.461	777.781	678.858	752.373	717.657	764.832	755.091	726.344
OAZ1	ornithine decarboxylase antizyme 1	8094.16	8312.45	8333.83	7900.98	7681.75	7884.06	7944.19	7998.2	7963.76	7917.94	7544.67	7699.41
ATP6V0B	ATPase, H+ transporting, lysosomal 21kDa, V0 subunit b /// ATPase, H+ transporting, lysosomal 21kDa, V0 subunit b	1863.93	2017.47	1902.27	1800.14	1791.38	1829.34	1839.56	1879.54	1891.84	2061.46	2029.07	1941.33
KARS	lysyl-tRNA synthetase	8393.67	8257.34	8003.01	8499.41	7927.6	8302.17	8605.5	8378.33	8402.11	8064.16	7606.59	8152.73
H3F3A /// LOC440926 /// LOC644914	H3 histone, family 3A /// H3 histone, family 3A pseudogene /// similar to H3 histone, family 3B	9647.3	9045.32	8787.44	9941.74	9199.17	9337.08	10122.2	9333.39	9305.42	8530.21	8010.47	8936.02
RPS6	ribosomal protein S6 /// ribosomal protein S6	14299	14137.5	14737.2	14114.4	14489.1	14472.6	15154.2	14863.8	14780.9	14947.8	14908.6	15176.7
RPS7	ribosomal protein S7	13846.5	13734.5	14142.8	13706.1	13823.2	13794.5	14262.2	14459.3	14539.7	14297.7	14455.9	14407.3
USP22	ubiquitin specific peptidase 22	2276.55	2471.09	2325.32	2245.68	2171	2328.37	2186.42	2168.91	2180.42	2221.34	2263.9	2232.6
C11ORF58	chromosome 11 open reading frame 58	2964.13	2536.98	2612.12	2864.53	2753.19	2941.49	3044.89	2930.36	2814.45	2837.39	2456.56	2790.59
TCEB2	transcription elongation factor B (SIII), polypeptide 2 (18kDa, elongin B)	3424.49	3845.93	3387.42	3615.1	3569.55	3619.47	3140.04	3304.99	3266.48	3483.01	3540.44	3412.03
COX4I1	cytochrome c oxidase subunit IV isoform 1	7491.25	8407.63	7794.46	7687.79	7561.19	7790.22	7294.95	7542.12	7581.13	7896.87	8084.11	7676.85
TMED2	transmembrane emp24 domain trafficking protein 2	4314.22	3909.96	4251.95	3879.92	4057.65	3977.66	4340.96	4234.3	4223.88	4106.72	4346.53	4426.79
RPL12	ribosomal protein L12	12985.7	13945	13400.3	13333.9	13468.6	13136.3	13380.2	13405.6	13318.6	13718.7	13820.6	13516.5
RPL4	ribosomal protein L4 /// ribosomal protein L4	9780.66	9811.67	9747.53	9980.5	10354.6	10066.6	10089.7	10457.8	10143.1	10387.8	10389	10274.1
FNTA	farnesyltransferase, CAAX box, alpha	2247.7	2347.48	2239.13	2526.74	2375.61	2372.68	2253.36	2327.04	2309.09	2346.08	2329.18	2381.53
RPS25	ribosomal protein S25 /// ribosomal protein S25	8830.8	7974.63	8904.46	8608.76	8747.6	8770.45	9577.27	8768.68	8806.09	8722.63	8595.73	8966.66
RPL37	ribosomal protein L37 /// ribosomal protein L37	12021.9	11459.3	11821.3	12141.2	11852.9	11637.9	12734.7	12180.2	12258.1	12543.1	12126.5	12423.1
HINT1	histidine triad nucleotide binding protein 1	5823.5	6098.13	6427.17	5826	5876.25	5794.69	6077.87	6076.62	6024.77	6360.1	6881.72	6282
EEF2	eukaryotic translation elongation factor 2	13190	13002.6	13131.7	13123.4	13188.2	12479.9	13123.7	12630.5	13044.2	13029.7	13603	13259.5
RPS10	ribosomal protein S10	16320.2	16639.8	16447.8	16216.3	16513.8	16302	16103.3	16384.3	16450.5	16531.6	17007.8	16512.1
ATP6V0E	ATPase, H+ transporting, lysosomal 9kDa, V0 subunit e	4011.54	4167.5	3474.13	4026.03	3555.97	4184.79	3853.65	3631.46	3726.88	3855.98	3258.63	3568.49
HNRPK	heterogeneous nuclear ribonucleoprotein K	7629.45	7025.79	7398.88	7571.14	7499.63	7476.68	7893.73	7765.11	7893.86	7671.11	7449.03	7671.77
ANAPC5	anaphase promoting complex subunit 5 /// anaphase promoting complex subunit 5	2152.66	2206.38	2336.37	2162.23	2208.18	2119.83	2124.88	2239.59	2197.31	2248.82	2313.93	2231.89
RPS3A /// LOC439992	ribosomal protein S3A /// ribosomal protein S3A /// similar to ribosomal protein S3a /// similar to ribosomal protein S3a	15501	14679.8	15008.2	15045.9	15597.1	15035	15980.6	15687.5	15640.6	15570.9	15792.8	16028
HNRPU	heterogeneous nuclear ribonucleoprotein U (scaffold attachment factor A)	5282.18	5013.61	4900.47	5364.88	5245.84	5499.82	5603.46	5462.04	5390.3	5330.06	4871.88	5245.25
EIF3S10	eukaryotic translation initiation factor 3, subunit 10 theta, 150/170kDa	3011.32	2748.98	2858.71	3041.56	2890.99	3074.94	3000.95	2733.97	2838.59	2506.74	2544.98	2917.37
HSP90B1	heat shock protein 90kDa beta (Grp94), member 1	6943.04	6558.51	7520.07	6314.32	7330.66	6232.17	7228.54	7307.63	7205.62	7055.41	7961.83	7729.53
MSN	moesin	59.7032	79.175	23.9976	94.0772	28.3084	137.473	44.2541	38.6339	27.1446	33.5957	16.7889	15.523
ACTN4	actinin, alpha 4	897.461	1044.98	1059.84	860.33	895.713	910.27	865.806	912.687	835.64	935.328	1053.1	911.226
APP	amyloid beta (A4) precursor protein (peptidase nexin-II, Alzheimer disease)	1292.41	1594.35	1570.88	1560.67	1534.95	1794.49	1321.2	1242.69	1324.11	1415.46	1411.85	1423.02
PRKAR1A	protein kinase, cAMP-dependent, regulatory, type I, alpha (tissue specific extinguisher 1)	3824.63	3195.71	3514.67	3885.11	3802.19	3893.87	4055.46	3646.98	3899.21	3748.3	3428.77	3887.51
DSP	desmoplakin	7190.02	7204.08	6989.77	7320.12	7252.8	7720.06	7043.72	6456.93	6883.99	6964.19	6816.88	7051.75
RAD21	RAD21 homolog (S. pombe)	1460.93	1266.04	1410.81	1353.19	1440.83	1353.28	1460.58	1362.25	1392.05	1307.65	1309.09	1426.69
WDR1	WD repeat domain 1	3243.14	3558.92	3264.35	3214.01	3131.96	3355.81	3262.59	3237.46	3150.12	3315.39	2999.29	3138.35
NCL	nucleolin	5793.93	5364.57	5513.8	5431.64	5334.84	5280.67	6010.66	5773.75	5634.88	5423.46	5159.08	5594.11
AP2B1	adaptor-related protein complex 2, beta 1 subunit	1029.36	1165.65	898.336	1101.86	1033.69	1173.45	997.544	1069.16	1068.32	1119.42	962.132	1048.04
AP2M1	adaptor-related protein complex 2, mu 1 subunit	1241.33	1667.28	1495.38	1187.35	1100.8	1235.55	1203.25	1262.43	1077.75	1357.89	1551.62	1244.78
CLTC	clathrin, heavy polypeptide (Hc)	8387.07	8509.84	8405.7	8511.29	8416.1	8885.46	8705.33	8804.34	8625.53	8636.73	8369.9	8692.92
KIAA0152	KIAA0152	2999.94	2969.4	3176.08	2800.24	3082.78	2527.78	3058.68	3210.66	3248.49	3078.81	3520.39	3177.43
LASP1	LIM and SH3 protein 1	4323.2	4334.75	3568.18	4271.6	3734	4630.83	3990.3	3764.1	3688.08	3760.22	3256.37	3707.72
SF3B2	splicing factor 3b, subunit 2, 145kDa	1839.24	2106.96	1872.39	1765.75	1759.83	1913.42	1764.78	1892.12	1853.96	1889.43	1849.18	1832.41
TMEM59	transmembrane protein 59	2975.9	3044	2682.57	3169.98	3146.21	3029.47	2768.38	2764.86	2901.26	3211.09	2978.27	3038.05
CSRP1	cysteine and glycine-rich protein 1	506.211	541.878	502.729	556.271	499.638	591.378	474.126	472.526	444.347	491.779	436.711	476.211
CALM3	calmodulin 3 (phosphorylase kinase, delta)	1690.91	1876.03	1700.94	1627.13	1769.84	1663.99	1583.16	1699.88	1706.46	1716.74	1773.23	1668.17
MATR3	matrin 3	5664.21	5165.18	5088.43	5638.91	5409.89	5730.01	5548.35	5289.72	5406.98	5026.5	5069.7	5422.1
CAP1	CAP, adenylate cyclase-associated protein 1 (yeast)	3206.43	3445.3	2912.18	3270.8	3062.66	3551.26	3252.1	3175.16	3126.46	3279.52	2945.79	3108.71
PTGES3	prostaglandin E synthase 3 (cytosolic)	7070.7	6696.59	6810.58	6635.1	6513.21	7026.65	7450.94	6938.02	6929.74	6734.69	6572.72	6769.33
WARS	tryptophanyl-tRNA synthetase	676.557	731.878	747.628	617.496	678.319	670.669	696.782	745.994	691.693	751.669	710.325	738.948
SET	SET translocation (myeloid leukemia-associated)	7728.05	7871.98	8143.45	7584.94	7409.47	7982.65	7655.4	7738.99	7550.98	7855.63	7360.95	7688.25
NDRG1	N-myc downstream regulated gene 1	1004.13	1313.55	1010.48	1236.12	1262.79	1146.58	981.468	962.884	1130.29	1032.96	1898.21	1053.38
UBB	ubiquitin B /// ubiquitin B	13299.3	13875.2	13219	13507.1	13126.9	13318.8	12923	13020	13287.1	13357.1	13359.9	13248.4
PFN1	profilin 1	5120.96	6643.88	6074.34	5076.38	5009.13	5353.16	5030.15	5056.73	4499.57	5279.4	5618.06	5173.91
PTPRF	protein tyrosine phosphatase, receptor type, F	1745.54	2025.63	1959.97	1908.92	1828.44	1796.34	1731.15	1741.9	1812.72	1781.48	2173.3	1783.55
YWHAZ	tyrosine 3-monooxygenase/tryptophan 5-monooxygenase activation protein, zeta polypeptide	3755.4	3719.77	3025.54	3641.15	3219.31	4036.5	3557.28	3323.98	3227.38	3320.96	2815.57	3150.96
SOD1	superoxide dismutase 1, soluble (amyotrophic lateral sclerosis 1 (adult))	6995.86	7084.97	7500.31	6881.47	6944.48	7065.9	7251.12	7401.19	7376.35	7402.08	7654.49	7405.98
HDLBP	high density lipoprotein binding protein (vigilin)	843.343	870.028	908.346	720.092	740.711	819.987	804.233	810.357	785.656	812.905	920.999	840.428
MARCKSL1	MARCKS-like 1	5945.94	6672.54	5159.28	6021.09	5323.88	6278.31	5359.48	5472.21	5360.02	5277.09	4802.96	5296.88
GABARAP	GABA(A) receptor-associated protein	3570.62	4277.1	3505.44	3904.21	3560.57	3969.95	3162.16	3194.08	3199.81	3407.48	3408.97	3271.64
NUCB1	nucleobindin 1	186.4	219.947	271.794	197.086	215.362	192.891	195.787	205.807	198.961	200.587	306.272	217.002
EIF3S8 /// LOC653352	eukaryotic translation initiation factor 3, subunit 8, 110kDa /// similar to eukaryotic translation initiation factor 3, subunit 8	6681.9	7540.91	7032	6824.94	6728.44	6856.22	6585.63	6714.96	6499.37	6648.52	7011.03	6707.13
GLUL	glutamate-ammonia ligase (glutamine synthetase)	3033.03	2583.02	3307.76	3039.88	3211.51	2638.14	3143.75	2885.43	3172.87	3217.2	3282.53	3173.9
LDHA	lactate dehydrogenase A	10534	9639.46	10483.1	9811.12	10577.5	10322.8	10992.1	10891.5	11033.1	10849.6	11828	11080.1
GNB2L1	guanine nucleotide binding protein (G protein), beta polypeptide 2-like 1	11577.3	11391.4	11526.2	11367.4	11553.2	11567.5	11827.8	11489.5	11332.8	11844.3	11869.2	11810.6
SSR2	signal sequence receptor, beta (translocon-associated protein beta)	3046.32	3398.78	3349.75	3002.43	3180.56	3007.96	3026.44	3211.93	3159.2	3355.53	3462.02	3217.82
CALM1	Calmodulin 1 (phosphorylase kinase, delta)	2922.17	2966.05	2884.54	2862.62	2930.73	2904.23	3127.75	3098.4	3133.1	3013.93	2960.77	3012.09
P4HB	procollagen-proline, 2-oxoglutarate 4-dioxygenase (proline 4-hydroxylase), beta polypeptide	6022.81	6766.63	7361.46	5703.24	6708.49	5665.29	6279.79	6455.32	6684.94	6889.54	7890.27	7008.57
SLC25A5	solute carrier family 25 (mitochondrial carrier; adenine nucleotide translocator), member 5	6430.63	6457.43	6814.17	6266.99	6590.38	6020.73	6209.45	6636.32	6723.01	6858.1	7210.55	6887.31
PHB	prohibitin	3867.22	3900.6	3907.57	3555.56	3861.99	3587.56	3883.43	3962.53	3854.46	3926.08	3939.17	3942.71
S100A11	S100 calcium binding protein A11 (calgizzarin)	1701.44	2280.66	912.711	1980.92	1312.47	2280.06	1609.64	1419.48	1239.89	1344.47	788.445	1197.39
PPGB	protective protein for beta-galactosidase (galactosialidosis)	2538.12	2808.07	2550.96	2428.38	2390.93	2638.76	2408.36	2310.99	2444.16	2394.18	2470.28	2417.17
TOMM20	translocase of outer mitochondrial membrane 20 homolog (yeast)	4183.21	4272.78	4556.58	4264.45	4543.7	4196.06	4214.9	4406.7	4417.85	4255.23	4529.72	4375.7
CD63	CD63 molecule	4023.09	4562.88	3578.66	4253.4	3945.1	4297.08	3799.98	3715.57	3862.31	3905.3	3839.05	3935.75
DNAJB1	DnaJ (Hsp40) homolog, subfamily B, member 1	1580.52	1776.63	1303.88	1591.04	1303.35	1674.17	1449.9	1385.94	1288.59	1493.39	1379.89	1359.85
SPARC	secreted protein, acidic, cysteine-rich (osteonectin)	1068.11	1122.04	947.408	1180.73	1114.18	1120.29	1009.2	946.935	1062.55	1064.22	1086.94	1117.87
UBE2D3	ubiquitin-conjugating enzyme E2D 3 (UBC4/5 homolog, yeast)	3500.85	3248.11	3307.58	3424.88	3276.27	3399.96	3533.92	3545.29	3723.06	3611.7	3183.44	3421.74
XBP1	X-box binding protein 1	1801.19	1494.79	2253.86	1457.31	2085.4	1486.97	1980.32	1998.61	2082.67	1973.75	1893.09	2123.08
SPTBN1	spectrin, beta, non-erythrocytic 1	7376.88	7410.12	7025.55	7456.54	7353.03	7759.38	7411.56	6887.4	7103.46	7002.24	6922.65	7514.5
LAPTM4A	lysosomal-associated protein transmembrane 4 alpha	6377.95	5914.52	6161.32	6496.23	6299.56	6413.27	6470.41	6140.45	6146.65	6247.55	5941.55	6291.04
RPL32	ribosomal protein L32	13258.3	13862.1	13536.1	13428.6	13730.7	13460.8	13459.5	13702.2	13549.3	14102.4	14158.3	13808.9
CD81	CD81 molecule	13.667	13.8325	12.74	14.9566	14.0577	12.9549	13.667	16.153	14.0457	11.1545	13.2302	15.0325
UBE2L3	ubiquitin-conjugating enzyme E2L 3	2388.46	2460.35	2259.48	2317.96	2115.07	2482.22	2421.21	2384.22	2306.76	2351.28	2177.06	2266.31
PTTG1IP	pituitary tumor-transforming 1 interacting protein	5873.19	6050.23	5738.5	6109.49	5910.32	5957.41	5601.57	5737.07	5917.58	6010.9	6433.65	5725.52
GRN	granulin	1304.45	1568.05	1219.19	1321.36	1271.01	1359.03	1135.43	1131.74	1188.38	1186.96	1457.78	1236.27
HMGB1	high-mobility group box 1	8025.22	7564.25	7909.7	7883.74	7988.83	7977.3	8081.89	8246.66	7955.18	7784.01	7136.3	7599.88
GLO1	glyoxalase I	3964.81	3684.77	3400.26	3659.54	3584.28	3924.91	3830.38	3860	3763.62	3751.81	3712.34	3750.57
SFRS11	splicing factor, arginine/serine-rich 11	1490.29	1311.09	1445.69	1513.1	1445.18	1452.8	1494.7	1404.73	1408	1273.58	1316.48	1390.13
SF3B3	splicing factor 3b, subunit 3, 130kDa	1561.84	1582.94	1672.89	1457.1	1465.65	1593.3	1554.8	1641.89	1504.78	1543.55	1618.11	1567.53
EEF1G /// LOC654007	eukaryotic translation elongation factor 1 gamma /// similar to Elongation factor 1-gamma (EF-1-gamma) (eEF-1B gamma)	11599.3	12122.7	12004.1	11794.8	11868.7	11771.1	11541.4	11902.6	11827.8	11946.6	12575.1	11848.9
HSPA9B	heat shock 70kDa protein 9B (mortalin-2)	4401.22	4387.45	4990.55	4047.14	4297.23	4195.04	4598.09	4747.28	4368.3	4572.88	4643.53	4813.41
YWHAQ	tyrosine 3-monooxygenase/tryptophan 5-monooxygenase activation protein, theta polypeptide	9034.38	8432.29	7866.68	9316.21	8279.73	9173.87	9316.29	8650.03	8587.63	7817.49	7128.73	8106.33
DDX24	DEAD (Asp-Glu-Ala-Asp) box polypeptide 24	1738.23	1846.07	1573.87	1799.65	1698.13	1809.9	1695.51	1664.99	1578.57	1686.08	1535.56	1569.85
PPP2R1A	protein phosphatase 2 (formerly 2A), regulatory subunit A (PR 65), alpha isoform	1041.59	1424.72	1186.67	1045.8	990.698	1129.35	938.677	1003.97	959.676	1062.96	1228.16	976.007
GSN	gelsolin (amyloidosis, Finnish type)	5082.86	5876.4	4500.54	5640.58	5307.18	5393.89	4390.55	4272.29	4763.8	4594.21	5069.91	4738.8
HK1	hexokinase 1	223.54	262.124	183.434	260.961	232.424	249.794	187.165	191.445	199.916	219.626	208.794	198.492
KDELR2	KDEL (Lys-Asp-Glu-Leu) endoplasmic reticulum protein retention receptor 2	3911.06	3758.09	4556.39	3565.81	4042.83	3665.18	4336.03	4308.99	4322.58	4682.82	4920	4411.19
NPC2	Niemann-Pick disease, type C2	3306.71	3381.6	3409.88	3296.46	3293.59	3419.96	3294.48	3312.23	3380.09	3575.8	3735.97	3392.04
DYNLL1	dynein, light chain, LC8-type 1	5593.2	5552.56	5103.79	5446.43	5348.05	5519.8	5476.93	5324.97	5154.7	5328.36	5279.17	5287.31
LITAF	lipopolysaccharide-induced TNF factor	3732.61	3552.28	3404.45	3709.42	3607.48	3745.47	3490.01	3443.08	3376.46	3487.77	3265.62	3445.74
EEF1B2	eukaryotic translation elongation factor 1 beta 2	9904.05	9364.77	10360	9708.88	10148.1	9546.71	10236.8	10284.5	10341	10232.6	10096.9	10346.2
PRKCSH	protein kinase C substrate 80K-H	469.671	465.07	481.942	495.099	482.936	499.806	434.844	468.821	479.838	440.55	472.825	464.523
GOT2	glutamic-oxaloacetic transaminase 2, mitochondrial (aspartate aminotransferase 2)	3523.38	3745.52	3316.98	3525.3	3350.64	3706.35	3488.97	3621.07	3516.92	3604.77	3256.02	3547.87
FKBP1A	FK506 binding protein 1A, 12kDa	2050.2	2204.34	2120.19	2077.25	1815.05	2096.9	2056.29	2036.8	1900.14	2083.94	2095.31	2027.5
ACADVL	acyl-Coenzyme A dehydrogenase, very long chain	989.931	1181.16	1119.66	1000.83	1216.87	1096.17	1053.05	1036.29	1089.75	1117.45	1266.43	1115.13
SKP1A	S-phase kinase-associated protein 1A (p19A)	7628.21	7157.59	7082.84	7826.88	7273.16	7574.29	7879.34	7343.13	7356.78	7222.61	6727.92	7249.63
MAPRE1	microtubule-associated protein, RP/EB family, member 1	4841.58	5011.97	4516.83	5093.52	4834.8	5102.14	4882.6	4890.51	4841.92	4870.77	4468.08	4735.09
OS9	amplified in osteosarcoma	858.128	1003.04	1019.68	888.987	911.898	902.593	844.463	899.211	881.125	927.763	1142.97	924.488
RPL13A	ribosomal protein L13a	15965.9	16213.8	16450.8	16049.3	16369.8	15606.2	15976.8	16191.2	16335	16492.6	17085.2	16564
RPL7	ribosomal protein L7	15927.1	15855.1	15573.3	15779.7	15394.4	15908.4	15737.5	15698.6	15664.1	15890.1	15383.1	16222.7
ACTR1A	ARP1 actin-related protein 1 homolog A, centractin alpha (yeast)	828.481	929.701	692.218	911.933	785.319	914.294	837.128	838.436	788.617	790.485	681.987	763.8
GPIAP1	GPI-anchored membrane protein 1	3596.79	3468.03	3073.29	3665.9	3386.71	3959.14	3635.31	3484.02	3367.78	3303.88	2980.96	3300.89
RPL10	ribosomal protein L10	10002.8	10541.9	10193.5	9847.68	9942.8	9911.72	9860.32	10071.6	10116.4	10218	10738.3	10218.3
PPP1CC	protein phosphatase 1, catalytic subunit, gamma isoform	5155.68	4786.38	5387.89	5039.64	5284.3	5015.64	5262.86	5157.54	5328.72	5244.03	5131.53	5153.95
ACTR2	ARP2 actin-related protein 2 homolog (yeast)	4412.73	4365.54	3839.62	4408.61	4358.65	4454.02	4354.39	4121.12	4112.9	4159.6	3892.17	4152.99
PTP4A1	protein tyrosine phosphatase type IVA, member 1	3744.54	3599.69	3463.18	3745.54	3838.16	3699.6	3513.87	3394.73	3546.34	3383.22	3528.33	3546.72
NACA	nascent-polypeptide-associated complex alpha polypeptide	11566.1	11585.4	11523.2	11685.4	11776.2	11792.5	12104.6	11792.4	12022.6	12069.1	11812.1	11940.6
GPX1	glutathione peroxidase 1	4364.75	4837.84	3629.12	4579.28	3964.93	4618.19	4021.27	3980	3895.42	3981.48	3359.19	3761.64
PGK1	Phosphoglycerate kinase 1	5968.98	5668.38	5780.1	5776.37	6019.44	5956.67	6318.23	6066.65	5983.24	6261.71	7066.78	6074.88
SUMO3	SMT3 suppressor of mif two 3 homolog 3 (S. cerevisiae)	2830.05	2780.77	2778.79	2813.78	2582.22	2720.95	2806.72	2718.1	2679.3	2711.96	2652.71	2678.91
RPS27	ribosomal protein S27 (metallopanstimulin 1)	12108.6	12280.4	12279.3	11533.9	11810.1	11612.2	11684	11438.4	11719.1	12214.1	12416.3	12243.8
TPP1	tripeptidyl peptidase I	1750.53	1961.4	1576.05	1985.9	1890.88	1972.98	1615.7	1656.67	1718.96	1756.36	1841.13	1687.8
GNB1	guanine nucleotide binding protein (G protein), beta polypeptide 1	2307.07	2401.56	2124.29	2385.9	2236.62	2568.82	2141.21	2155.37	2086.71	2129.54	2191.3	2128.84
NUMA1	nuclear mitotic apparatus protein 1	347.653	409.972	363.499	382.436	376.344	350.232	350.392	366.818	350.169	330.891	407.325	366.012
FTH1	ferritin, heavy polypeptide 1	11086.9	10848.1	10957.6	10715.5	11046.3	11605.9	11505.3	11108	10826.5	11274	11238.4	11232.1
RAN	RAN, member RAS oncogene family	7071.59	7223.45	7210.43	6986.04	6830.44	7166.67	7515.11	7268.11	7222.48	7390.63	7109.72	7309.74
CAPN1	calpain 1, (mu/I) large subunit	347.291	417.659	287.94	336.134	324.678	363.096	296.887	313.154	281.553	305.624	281.189	296.967
SFRS2	splicing factor, arginine/serine-rich 2	4979.82	5117.29	5540.46	4919.97	4909.37	4951.88	5043.88	5100.05	5092.65	5097.34	5288.73	5088.89
CALU	calumenin	1611.29	1600.78	1912.39	1541.39	1707.99	1565.45	1603.19	1701.47	1797	1794.92	2026.63	1769.24
NFE2L1	nuclear factor (erythroid-derived 2)-like 1	1355.35	1490.83	1442.7	1413.15	1496.29	1502.33	1436.32	1494.42	1533.02	1519.33	1743.46	1543.12
ARL6IP5	ADP-ribosylation-like factor 6 interacting protein 5	2287.34	2090.74	1539.12	2511.47	2021.57	2576.24	2045.29	1849.78	1872.47	1827.9	1437.72	1863.36
DPYSL2	dihydropyrimidinase-like 2	2393.14	2243.21	2479.46	2413.24	2446.39	2524.09	2467.89	2303.22	2378.84	2459.47	2559.29	2552.8
RPLP1	ribosomal protein, large, P1	14414.2	14401.3	14841.7	14014.2	14318.9	13643.2	14430.5	14392.9	14553.1	14349.1	14823.7	14636.3
CTNNA1	catenin (cadherin-associated protein), alpha 1, 102kDa	3718.29	3868.91	3035.21	3970.64	3399.23	4092.71	3410.66	3385.93	3345.36	3343.44	3111.1	3327.17
CTSD	cathepsin D (lysosomal aspartyl peptidase)	210.017	245.186	218.23	226.907	305.878	229.128	212.378	215.459	226.259	231.563	270.308	235.225
FAM120A	family with sequence similarity 120A	3254.35	2830.22	3183	3045.29	3036.54	3048.89	3171.32	3131.13	3073.93	3093.14	2939.59	3183.34
MAT2A	methionine adenosyltransferase II, alpha	1577.76	1588.96	1622.86	1706.37	1553.01	1722.58	1636.18	1549.13	1478.6	1414.37	1409.97	1468.46
LAMC1	laminin, gamma 1 (formerly LAMB2)	1286.52	1242.65	1441.09	1270.04	1353.4	1236.67	1407.27	1331.73	1350.17	1435.66	1499.88	1358.86
PTMA	prothymosin, alpha (gene sequence 28) /// prothymosin, alpha (gene sequence 28)	8890.91	8858.96	8183.6	8672.72	8345.93	9044.97	8988.93	8789.98	8568.48	8464.45	7985.07	8390.99
PTMA /// LOC441454 /// LOC643287	prothymosin, alpha (gene sequence 28) /// hypothetical gene supported by BC013859 /// similar to prothymosin, alpha (gene sequence 28)	9353.83	8341.22	8458.54	8677.32	8022.09	8950.48	9343.42	8899.87	8525.38	8566.12	7728.71	8334.48
BZW1 /// LOC151579	basic leucine zipper and W2 domains 1 /// similar to basic leucine zipper and W2 domains 1	4192.95	3939.07	3497.54	3919.13	3488.02	4202.23	4022.07	3837.43	3675.21	3635.09	3217.91	3706.99
ATF4	activating transcription factor 4 (tax-responsive enhancer element B67)	4683.38	4527.89	6825.15	4479.87	6176.86	4602.71	5137.73	5800.39	5865.88	6014.79	5929.11	6298.9
GNAS	GNAS complex locus	10463.9	11240.5	10344.7	10898.4	10488.8	11047.6	9723.01	10093.8	9928.59	10283.4	10675.8	10085.7
RPS15A	ribosomal protein S15a	17344.8	17877	18128.8	17660.3	18125	17064.8	17957.7	17907.9	18082.7	18459.9	18711	18364.5
ANXA5	annexin A5	3754.22	3345.94	2925.07	3895.75	3970.65	3844.59	3897.16	3717.11	4026.79	3883.46	3219.06	3680.35
STMN1	stathmin 1/oncoprotein 18	674.595	681.45	668.203	681.544	638.614	759.544	642.141	650.895	606.895	608.693	576.314	606.103
LRP1	low density lipoprotein-related protein 1 (alpha-2-macroglobulin receptor)	289.907	434.415	397.378	274.066	284.165	327.366	267.544	272.927	291.451	302.849	408.988	296.273
PSMB7	proteasome (prosome, macropain) subunit, beta type, 7	3931.66	4322.94	3791.53	4003.08	3563.54	4272.1	3905.56	4019.96	3943.45	4097.44	3785.81	3844.72
PEA15	phosphoprotein enriched in astrocytes 15	525.709	627.985	482.513	552.596	486.673	579.794	522.47	522.294	493.226	521.087	519.536	485.43
ECH1	enoyl Coenzyme A hydratase 1, peroxisomal	782.127	928.344	1083.41	805.409	975.387	797.42	821.15	877.254	943.369	893.296	1303.86	986.398
ODC1	ornithine decarboxylase 1	5084.78	5292.79	5476.78	4792.32	4696.43	5057.93	5420.01	5883.12	5358.38	5415.13	4971.23	5438.93
IQGAP1	IQ motif containing GTPase activating protein 1	1008.21	1146.1	776.378	1131.32	962.75	1242.89	1105.39	1010.14	878.586	1010.46	886.459	927.331
XRCC6	X-ray repair complementing defective repair in Chinese hamster cells 6 (Ku autoantigen, 70kDa)	5904.37	6131.57	6140.39	5588.19	5624.95	5767.52	5929.82	6013.3	5730.8	5908.96	5836.23	5782.24
ACO2	aconitase 2, mitochondrial	799.433	1005.83	956.617	787.219	870.342	891.137	814.068	834.222	875.75	936.583	1009.87	888.076
DAZAP2	DAZ associated protein 2	2729.11	2804.09	2409.98	2818.61	2573.63	2889.89	2416.36	2454.88	2481.91	2539.54	2492.28	2465.6
SPARCL1	SPARC-like 1 (mast9, hevin)	8.05483	9.4085	8.36961	8.69704	8.11961	8.4423	7.3809	8.21876	8.00205	7.56592	9.09328	8.93836
MCL1	Myeloid cell leukemia sequence 1 (BCL2-related)	1827.03	2115.79	1961.61	1955.28	2013.24	1943.45	1996.73	2062.21	2027.4	2088.5	2265.4	2087.05
HSPA1A	heat shock 70kDa protein 1A	4058.11	3881.26	3274.16	3909.44	3445.5	3681.92	3956.3	3458.86	3490.85	3744.63	3740.07	3676.38
HSPA1A /// HSPA1B	heat shock 70kDa protein 1A /// heat shock 70kDa protein 1B	2785.55	2653.69	2164.67	2737.79	2406.44	2472.93	2677.88	2497.79	2347.99	2534.7	2630.71	2307.06
ACTB	actin, beta	13100.8	14276	12999.8	12726.5	11983.6	13826.5	12830.3	13018.5	12229.5	12603.1	12753.3	12601.5
SARS	seryl-tRNA synthetase	1386.67	1565.41	1645.97	1411.79	1642.23	1391.96	1407.81	1477.66	1481.96	1634.3	1726.3	1647.73
TEGT	testis enhanced gene transcript (BAX inhibitor 1)	4554.3	4798.14	4500.32	4504.44	4411.4	4737.35	4501.81	4479.52	4539.42	4640.99	4323.28	4544
LMAN2	Lectin, mannose-binding 2	1210.24	1277.75	1518.35	1137.11	1296.86	1059.92	1324.46	1432.65	1339.37	1478.2	1619.66	1493.17
HSPD1	heat shock 60kDa protein 1 (chaperonin)	17088.3	15920.2	16718.5	16726.1	16570	16772.1	17883.5	17455.6	17184.9	16907.8	16109.2	17026.1
ZYX	zyxin	206.651	260.204	208.443	201.251	171.961	238.194	198.224	189.887	164.369	193.342	197.473	191.441
CIRBP	cold inducible RNA binding protein	1771.55	2109.36	1940.28	1846.43	1850.58	1886.76	1661.85	1793.88	1706.56	1735.94	1948.48	1873.06
CCT7	chaperonin containing TCP1, subunit 7 (eta)	5662.22	6183.07	5932.08	5467.89	5810.98	5742.17	5683.21	5890.85	5743.66	6032.64	5916.34	5787.21
PAFAH1B1	Platelet-activating factor acetylhydrolase, isoform Ib, alpha subunit 45kDa	2274.29	1491.29	1646.47	2255.82	2270.36	1855.33	2430.86	2396.15	2382.87	2062.27	1822.02	2137.04
PSME1	proteasome (prosome, macropain) activator subunit 1 (PA28 alpha)	3321.04	3580.6	3862.43	3211.91	3483.04	3158.04	3315.11	3386.69	3415.09	3537.94	3942.15	3557.4
ATP5O	ATP synthase, H+ transporting, mitochondrial F1 complex, O subunit (oligomycin sensitivity conferring protein)	4752.77	5023.33	4666.98	4983.83	4830.79	4934.29	4848.72	4950.97	4843.91	5075.96	4887.53	4955.45
RPS15	ribosomal protein S15	12055	13080.1	12172.1	12133.7	11787.8	12364.6	11877.6	12216.2	11812.3	12145.8	12480.4	12236.7
PSMD8	proteasome (prosome, macropain) 26S subunit, non-ATPase, 8	1547.84	1712	1549.9	1510.96	1464.63	1530.39	1604.84	1607.5	1554.28	1694.07	1662.61	1565.59
LAMP2	lysosomal-associated membrane protein 2	1650.58	1685.11	1758.89	1733.21	1905.71	1693.39	1591.01	1581.52	1707.65	1865.84	2253.07	1819.38
TPI1	triosephosphate isomerase 1	5311.28	5666.95	5615.54	5004.42	5224.5	5253.34	5326.94	5416.13	5242.04	5402.27	6490.25	5422.49
RPL29	ribosomal protein L29	11256.8	11892.7	11710.4	11206.8	11261.9	11173.9	11151.2	11518.9	11652.3	11593.7	12104.7	11417.3
GSTP1	glutathione S-transferase pi	66.5442	60.0649	68.7288	65.351	65.4102	60.1777	54.5373	58.1276	58.6527	56.9513	58.8343	61.4518
HYOU1	hypoxia up-regulated 1	2115.45	2337.59	2530.15	1930.63	1955.84	2096.57	2240.01	2361.13	2215.46	2360.69	2686.14	2370.09
SNRPD2	small nuclear ribonucleoprotein D2 polypeptide 16.5kDa	5097.22	5481	5182.54	4927.69	5076.38	5171.16	5231.1	5402.06	5101.85	5437.12	5167.81	5172.47
PLOD1	procollagen-lysine 1, 2-oxoglutarate 5-dioxygenase 1	713.336	776.37	950.465	631.434	819.005	725.381	802.628	839.795	813.666	874.35	1266.85	911.462
ZNF207	zinc finger protein 207	2947.38	3028.23	3009.09	3005.06	2874.72	3141.97	3017.95	3037.55	2959.31	3048.52	3087.58	2987.27
PSMD2	proteasome (prosome, macropain) 26S subunit, non-ATPase, 2	2416.04	2674.32	1958.94	2531.94	2082.21	2738.13	2321.1	2292.25	2177.16	2199.27	1821.25	2055.22
SCD	stearoyl-CoA desaturase (delta-9-desaturase) /// stearoyl-CoA desaturase (delta-9-desaturase)	3811.74	3332.15	4329.48	3309.07	3933.76	3331.98	3961.13	4022.04	4268.49	4054.63	5377.7	4403.87
RAP1B /// LOC643752	RAP1B, member of RAS oncogene family /// similar to RAS related protein 1b isoform 1	1926.68	1861.29	1889.63	1990.14	2002.77	2055.32	2016.41	2032.13	1983.18	1962.75	1859.45	1958.93
RPS21	ribosomal protein S21	14616.8	15449.6	15621.4	14686.1	15111.3	14411.2	14732.1	15017.5	14876	15406.1	15753.5	15258.9
MAP4	microtubule-associated protein 4	619.961	587.503	471.556	599.406	661.345	586.816	535.711	548.317	834.062	495.469	487.753	515.794
BCAP31	B-cell receptor-associated protein 31	1094.55	1207.52	1161.31	1103.76	1064.12	1127.36	1072.57	1161.58	1113.37	1118.59	1204.66	1164.74
CTSB	cathepsin B	5156.73	5135.54	4414	5568.3	5327.99	5519.45	4889.79	4702.31	4942.49	4907.02	4726.82	4769.25
EPRS	glutamyl-prolyl-tRNA synthetase	1898.88	1790.55	2224.86	1806.05	2101.47	1807.31	2015.53	2058.59	2015.38	2053.63	1961.18	2147.29
PRDX6	peroxiredoxin 6	5298.69	5299.05	5680.31	5138.03	5439.96	5235.29	5536.11	5530.92	5509.69	5639.97	5722.4	5458.37
PPP1CA	protein phosphatase 1, catalytic subunit, alpha isoform	2193.37	2518.38	2484.31	2127.98	2256.66	2186.62	2014.93	2125.09	2125.38	2235.42	2508.8	2160.61
TMEM66	transmembrane protein 66	3412.39	3178.83	2789.48	3395.44	3318.29	3638.35	3161	3018.07	3138.39	2847.63	2925.65	3086.9
AHCYL1	S-adenosylhomocysteine hydrolase-like 1	2097.28	2093.7	2240.03	1979	2132.61	2085.62	2217.03	2119.09	2141.66	2184.87	2312.1	2222.68
KIAA0174	KIAA0174	3147.65	3580.25	3559.46	3141.59	3166.29	3282.62	3085.95	3173.73	3154.56	3306.28	3528.6	3273.97
GNB2	guanine nucleotide binding protein (G protein), beta polypeptide 2	803.128	966.516	838.155	762.248	772.279	868.211	754.677	787.211	705.836	764.813	892.874	779.345
H2AFZ	H2A histone family, member Z	6083.13	5579.67	6115.22	5610.27	5983.43	5530.36	6338.91	6148.09	5847.41	5710.09	5515.96	5935.94
NCOR1	nuclear receptor co-repressor 1	501.426	484.408	496.917	507.869	493.236	539.208	548.492	551.585	568.794	534.886	533.571	517.134
NCOR1 /// C20ORF191	nuclear receptor co-repressor 1 /// chromosome 20 open reading frame 191	166.511	193.33	191.268	161.664	168.491	183.475	169.411	202.306	194.785	197.461	221.937	187.559
RPS8	ribosomal protein S8	8328.48	7542.04	7955.11	7551.04	7876.28	7369.01	8466.12	7948.01	8254.81	7961.47	7988.23	8055.17
FLNA	filamin A, alpha (actin binding protein 280)	457.311	534.794	420.361	468.561	445.687	468.579	441.628	454.479	437.369	439.674	470.726	433.305
CNOT1	CCR4-NOT transcription complex, subunit 1	2624.43	2858.59	3078.12	2475.96	2784.29	2692.6	2716.88	2804.78	2749.08	2844.75	3119.61	2868.49
DHCR24	24-dehydrocholesterol reductase	2556.26	2521.13	3235.75	2094.79	2660.76	2013.85	2556.08	2773.62	2887.28	2951.02	3776.79	2963.84
RAB11A	RAB11A, member RAS oncogene family	3526.85	3592.96	3024.03	3763.34	3459.31	3747.05	3466.31	3416.87	3541.37	3510.84	3089.51	3247.91
PSAP	prosaposin (variant Gaucher disease and variant metachromatic leukodystrophy)	4802.51	5038.71	3879.05	5113.14	4628.95	5172.67	4224.52	4114.87	4223.21	4181.5	4214.57	4143.37
ZNF313	zinc finger protein 313 /// zinc finger protein 313	2169.29	2007.97	1909.11	2072.56	1933.13	2125.37	2162.29	1920.54	1971.33	1922.21	1915.53	1960.6
RPL18A /// LOC390354	ribosomal protein L18a /// similar to ribosomal protein L18a; 60S ribosomal protein L18a	10161.3	10478	10602.6	10290.6	10720.2	9890.82	10449.4	10895.6	10836.7	10916.1	11084.6	10810.3
STRAP	serine/threonine kinase receptor associated protein	3477.38	3291.68	3101.13	3307.73	3181.19	3351.64	3325.45	3347.68	3188.83	3223.71	2848.01	3302.26
S100A10	S100 calcium binding protein A10 (annexin II ligand, calpactin I, light polypeptide (p11))	5049.21	5469.67	3273.12	5361.13	4274.66	5832.89	4517.54	4194.39	4111.46	4150.46	3185.97	3758.09
CCT8	chaperonin containing TCP1, subunit 8 (theta)	5392	5125.65	5344.32	5304.7	5348.59	5366.42	5848.05	5754.67	5417.01	5359.34	5111.19	5580.24
NOL5A	nucleolar protein 5A (56kDa with KKE/D repeat)	6700.95	5927.35	6566.75	6417.98	6461.12	6158.01	7035.26	6871.97	6754.76	6428.13	5898.76	6620.55
PSMB1	Proteasome (prosome, macropain) subunit, beta type, 1	7930.25	8082.71	7855.89	7745.99	7573.83	7936.42	8032.75	8019.18	8081.73	8002.09	7825.61	8092.82
CCT4	chaperonin containing TCP1, subunit 4 (delta)	8016.04	8196.74	7506.33	7722.66	7494.26	7893.93	7661.53	8061.79	7737.89	7781.21	7301.84	7673.54
EPAS1	endothelial PAS domain protein 1	2153.09	2038.48	2104.51	1861.88	1813.71	2104.42	2308.69	2253.11	2200.49	2035.63	2151.74	2012.78
DNAJA1	DnaJ (Hsp40) homolog, subfamily A, member 1	5136.21	4845.08	4581.22	5096.09	4729.03	5235.75	5344.76	5116.75	4990.31	5163.59	4763.46	4972.48
PSMD4	proteasome (prosome, macropain) 26S subunit, non-ATPase, 4 /// proteasome (prosome, macropain) 26S subunit, non-ATPase, 4	2598.87	2934.6	2565.68	2691.88	2611.6	2552.17	2429.47	2582.36	2522.04	2549.62	2565.88	2477.97
UQCRC2	ubiquinol-cytochrome c reductase core protein II	5525.18	5406.58	5859.33	5299.13	5571.1	5428.48	5669.82	5613.96	5595.25	5740.46	5859.12	5810.83
CKB	creatine kinase, brain	1522.28	1720.42	1576.49	1560.21	1592.88	1488.13	1370.22	1473.59	1492.93	1496.05	1591.45	1451.25
RHOC	ras homolog gene family, member C	1547.58	2000.67	1030.94	1749.04	1474.02	1758.01	1378.51	1355.61	1358.06	1381.9	1080.17	1289.81
PGAM1 /// LOC642969 /// LOC643576	phosphoglycerate mutase 1 (brain) /// similar to Phosphoglycerate mutase 1 (Phosphoglycerate mutase isozyme B) (PGAM-B) (BPG-dependent PGAM 1) /// similar to Phosphoglycerate mutase 1 (Phosphoglycerate mutase isozyme B) (PGAM-B) (BPG-dependent PGAM 1)	6180.86	6490.26	5909.24	6009.65	5652.86	6316.98	5983.6	6170.84	5981.25	6085.46	6457.4	6080.59
STAT1	signal transducer and activator of transcription 1, 91kDa	1554.63	1397.04	1322.76	1497.68	1473.75	1491.54	1622.98	1479.56	1417.8	1522.65	1508.69	1486.8
RPL23	ribosomal protein L23	8902	9269.83	9262.29	8556.05	9085.79	8741.05	9281.68	9230.84	9161.78	9738.18	9068.06	9422.44
SSR1	signal sequence receptor, alpha (translocon-associated protein alpha)	6740.54	5647.36	6065.55	6210.07	5951.04	6282.76	6690.66	6335.39	6261.63	6030.08	5708.74	6492.63
SFRS10	splicing factor, arginine/serine-rich 10 (transformer 2 homolog, Drosophila)	4191.63	3922.36	3952.99	4271.38	3890.94	4248.39	4574.6	4549.93	4217.29	4183.62	3886.75	4205.93
FKBP4	FK506 binding protein 4, 59kDa	715.982	774.361	706.284	696.128	672.617	657.461	745.136	776.202	683.741	710.007	718.696	672.837
HDGF	hepatoma-derived growth factor (high-mobility group protein 1-like)	2898.17	3155.33	2911.94	2869.38	2839.93	2985.71	2899.29	2883.29	2786.97	2891.6	2709.9	2823.68
PALLD	palladin, cytoskeletal associated protein	779.848	801.543	432.143	936.339	701.444	969.794	658.652	664.211	645.944	645.335	381.441	588.782
MGEA5	Meningioma expressed antigen 5 (hyaluronidase)	740.36	867.142	718.774	841.532	797.718	952.056	804.988	794.54	769.6	767.356	764.88	774.985
M6PR	mannose-6-phosphate receptor (cation dependent)	974.006	1024.03	945.246	932.119	864.878	962.883	974.213	1016.77	947.878	963.294	1001.38	980.348
SEP15	15 kDa selenoprotein	1466.66	1247.31	1260.77	1500.99	1401.95	1460.81	1657.96	1454.93	1407.52	1412.57	1215.04	1356.18
AHCY	S-adenosylhomocysteine hydrolase	4676.29	4701.68	4490.59	4399.84	4500.34	4346.52	4568.4	4821.77	4611.65	4948.67	4996.83	4671.68
HLA-E	major histocompatibility complex, class I, E	1298.54	1342.71	1240.49	1341.74	1416.93	1299.86	1248.8	1251.3	1374.52	1367.3	1479.54	1303.88
RPLP2	ribosomal protein, large, P2	11014.4	11324	11686.7	11029	11528.9	11174.7	11422	11460	11070.6	11666.4	11864.7	11606.5
CCT3	chaperonin containing TCP1, subunit 3 (gamma)	6561.85	7130.75	6519.71	6651.09	6511.25	6597.78	6629.73	6622.67	6463.19	6679.89	6438.47	6552.05
TACC1	transforming, acidic coiled-coil containing protein 1	1164.82	1169.97	1607.97	1352.95	1473.17	1199.62	1323.1	1351.82	1432.46	1594.88	1734.21	1602.46
EIF4A2	eukaryotic translation initiation factor 4A, isoform 2	7941.75	7708.02	7190.86	8066.24	7312.71	7343.1	7623.63	7249.66	7329.38	7066.75	6923.19	7299.92
PPM1G	protein phosphatase 1G (formerly 2C), magnesium-dependent, gamma isoform	1814.16	2038.49	2019.13	1728.32	1700.63	1809.67	1724.3	1807.68	1728.69	1714.79	1774.88	1756.67
KTN1	kinectin 1 (kinesin receptor)	1414.18	936.348	1213.59	1205.54	1193.81	1101.88	1376.34	1145.58	1240.6	999.687	1007.21	1194.85
KTN1 /// PDIA6	kinectin 1 (kinesin receptor) /// protein disulfide isomerase family A, member 6	3110.01	2705.75	3045.01	2895.97	2923.97	3087.46	3120.41	3002.98	2996.58	2924.64	2979.78	3006.34
TAGLN2	transgelin 2	422.768	549.998	345.943	454.798	336.512	476.145	358.389	351.128	327.186	374.112	335.739	332.463
SRPR	signal recognition particle receptor ('docking protein')	657.388	784.704	783.211	681.723	704.128	646.498	702.064	753.52	685.288	739.801	854.973	723.335
PHC2	polyhomeotic-like 2 (Drosophila)	2181.85	2502.35	2528.4	2305.02	2560.79	2453.65	2236.23	2527.73	2536.91	2568.16	2728.41	2576.21
BTG1	B-cell translocation gene 1, anti-proliferative	610.995	611.878	653.878	638.936	696.128	665.575	624.758	601.428	647.781	690.918	796.173	701.124
KDELR1	KDEL (Lys-Asp-Glu-Leu) endoplasmic reticulum protein retention receptor 1	892.184	1031.84	1046.67	830.917	853.773	848.628	833.461	877.661	934.26	922.513	1052.21	878.489
LGALS3BP	lectin, galactoside-binding, soluble, 3 binding protein	2303.47	2673.54	2246.53	2316.21	2443.37	2424.79	2168.4	2190.52	2270.33	2268.9	2618.35	2287.92
SLC3A2	solute carrier family 3 (activators of dibasic and neutral amino acid transport), member 2	779.836	830.794	996.044	757.298	850.764	784.826	816.823	849.624	825.129	855.171	849.302	893.604
COX6A1	cytochrome c oxidase subunit VIa polypeptide 1	5903.76	6030.48	5772.04	5854.32	5640.17	5920.03	5834	5857.13	5640.64	6403.21	6294.54	5984.2
RPS23	ribosomal protein S23	14694.5	14834.4	14929.2	14618.9	14670.8	14797.1	14793.6	14927.1	14847.9	15075.1	14904.9	15144
RAB14	RAB14, member RAS oncogene family	1435.81	1327.71	1285.24	1357.64	1449.19	1460.56	1505.37	1375.57	1432.01	1435.92	1264.02	1448.84
TMED10	transmembrane emp24-like trafficking protein 10 (yeast)	2513.97	2340.66	2743.09	2386.89	2623.91	2422.55	2630.27	2644.37	2674.18	2736.77	2788.98	2659.83
VCL	vinculin	874.18	947.795	858.106	854.373	735.722	970.617	921.752	927.064	882.382	923.621	855.95	879.128
DCTN2	Dynactin 2 (p50)	1573.07	1762.86	1518.9	1619.54	1532.04	1637.42	1498.74	1525.93	1509.74	1561.29	1555.17	1482.69
RPS4X	ribosomal protein S4, X-linked	12723.4	12791.2	12553.1	12553.2	12221.5	12815	12529.1	12688.5	12456.2	13018.5	12988.6	12708.6
DEK	DEK oncogene (DNA binding)	3451.67	2841.19	3387.42	3022.58	3083.74	3193.82	3607.2	3410.77	3374.37	3113.24	2909.72	3197.15
CALR	calreticulin	1566.62	1451.83	1525.92	1364.12	1484.29	1506.29	1509.57	1546.22	1467.67	1519.74	1555.96	1553.59
RPL8	ribosomal protein L8	9869.7	10215.4	10170.8	9570.13	9752	9706.64	10039.8	10186.4	9852.54	10124.8	10974.2	10100.1
RPL5	Ribosomal protein L5	12814.5	12499.4	12990.4	13144.9	12979.1	12221.3	13634.5	13472.3	13171.6	12983.7	13185.4	13537.8
RERE	Arginine-glutamic acid dipeptide (RE) repeats	599.336	712.832	667.921	649.269	615.02	732.295	601.098	637.104	622.006	645.038	693.306	625.252
HSBP1	heat shock factor binding protein 1	3442.18	3468.86	3532.19	3640.5	3743.57	3430.21	3440.48	3498.29	3556.87	3660.27	3838.59	3590.46
HMGN1	high-mobility group nucleosome binding domain 1	4280.77	4088.42	4022.92	4000.48	3926.07	4221.17	4333.77	4101.3	3999.21	4034.66	3748.19	4046.88
SEC31A	SEC31 homolog A (S. cerevisiae)	3702.32	3459.41	3332.86	3734.81	3600.15	3862.8	3811.17	3617.65	3554.84	3688.14	3513.46	3645.01
GLUD1	glutamate dehydrogenase 1	3220.41	2667.34	3849.65	2748.42	3511.01	2593.41	3365.67	3462	3551.18	3503.34	3930.9	3466.28
MLF2	myeloid leukemia factor 2	685.025	817.151	761.699	615.271	601.878	688.096	664.298	658.267	617.317	675.525	790.614	651.928
RPS20	ribosomal protein S20	13215.2	13282.7	13198.5	13071.1	12871.9	13364.1	13340.3	13383.5	13120.1	13474.9	13690.1	13754.4
ARPC1A	Actin related protein 2/3 complex, subunit 1A, 41kDa	2459.98	2871.88	2421.37	2477.31	2383.9	2647.21	2319.21	2434.04	2439.52	2594.25	2548.76	2385.25
CCND2	cyclin D2	521.852	680.107	248.565	678.445	431.128	632.308	310.599	284.218	271.378	298.097	151.379	268.359
ATP6V0C	ATPase, H+ transporting, lysosomal 16kDa, V0 subunit c	988.07	1182.05	1152.79	946.47	928.757	1008.38	888.381	943.519	922.647	1012.41	1111.15	975.549
IMMT	inner membrane protein, mitochondrial (mitofilin)	2560.31	2521.88	2704.15	2538.02	2590.71	2516.91	2456.19	2573.07	2472.46	2560.06	2570.76	2509.33
SSRP1	structure specific recognition protein 1	1711.29	1668.53	1805.96	1522.56	1617.5	1606.91	1743.86	1812.07	1802.74	1664.65	1739.74	1702.8
SDCBP	syndecan binding protein (syntenin)	2252.34	2123.18	1709.6	2531.76	2169.96	2516.97	2213.31	2059.83	2071.49	2038.58	1773.01	2036.89
FUS	fusion (involved in t(12;16) in malignant liposarcoma)	1851.37	1889.54	2210.05	1747.65	1971.64	1454.6	2029.89	2147.1	1881.83	1912.71	2127.4	2138.55
CLTA	clathrin, light polypeptide (Lca)	4817.95	5141.77	4389.51	4847.53	4506.46	4971.88	4539.04	4730.39	4620.53	4790.76	4850.88	4758.96
SEPHS2	selenophosphate synthetase 2	2790.21	2577.72	2767.19	2627.17	2676.17	2544.17	2773.77	2676.88	2783.38	2694.94	2787.37	2798.5
RPL31 /// LOC653773	ribosomal protein L31 /// similar to ribosomal protein L31	350.461	329.512	373.145	368.287	410.477	342.044	347.874	326.206	352.489	367.121	456.45	364.135
RPL31	ribosomal protein L31	14407.5	15038.7	14606.5	14114.4	14923.5	14597.5	14761.7	14908.9	14623.6	15025.9	15693.9	14998
UBE1	ubiquitin-activating enzyme E1 (A1S9T and BN75 temperature sensitivity complementing)	985.931	1477.58	1219.38	992.719	1051.58	1155.41	996.803	1055.51	922.637	1059.22	1302.07	1030.98
ABLIM1	actin binding LIM protein 1	2010.68	2545.54	2084.19	2136.53	2151.52	2298.77	2103.34	2219.31	2010.23	2347.87	2240.17	2118.67
ALDOA	aldolase A, fructose-bisphosphate	7521.65	7227.81	7860.6	7483.5	8038.89	7634.28	7699.5	7981.61	7812.41	7631.02	9104.43	7862.61
PPIB	peptidylprolyl isomerase B (cyclophilin B)	7744.28	6932.45	7916.16	7189.55	7741.71	7048.38	8083.05	8054.63	8085.8	7926.46	8328.13	8168.86
SERP1	stress-associated endoplasmic reticulum protein 1	2691.42	2559.26	2883.6	2512.38	2614.17	2401.35	2911.52	2910.88	2928.91	2956.81	3071.79	2883.22
TSPAN3	tetraspanin 3	2479.65	2269.04	2344.34	2427.54	2385.38	2474.38	2447.9	2354.06	2315.14	2260.1	2418.54	2447.58
ACTA2	Actin, alpha 2, smooth muscle, aorta	2161.54	2350.77	1576.09	2324.23	2048.6	2197.29	1831.21	1716.03	1815.65	1821.34	1689.29	1836.42
PPT1	palmitoyl-protein thioesterase 1 (ceroid-lipofuscinosis, neuronal 1, infantile)	2694.58	2405.39	3162.39	2490.52	2699.36	2535.64	3071.1	3112.76	3057.88	3189.79	3284.95	3148.52
TAX1BP1	Tax1 (human T-cell leukemia virus type I) binding protein 1	2090.06	2287.51	2142.4	2355.16	2108.43	2268.05	2257.93	2180.26	2197.23	2345.03	2148.86	2240.46
MDH1	malate dehydrogenase 1, NAD (soluble)	4362.54	4253.03	4511.58	4342.93	4357.86	4341.52	4346.75	4605.2	4443.55	4691.7	4614.26	4537.56
MAP3K15	Mitogen-activated protein kinase kinase kinase 15	160.71	162.294	184.99	154.83	165.461	170.658	196.385	181.865	179.999	190.283	207.018	183.004
PDHA1	pyruvate dehydrogenase (lipoamide) alpha 1	1763.96	1842.02	2122.68	1738.07	1776	1706.12	1884.55	1982.32	1895.2	1986.59	2088.01	1972.62
ANXA6	annexin A6	761.733	777.931	798.397	768.757	748.665	791.334	826.011	847.474	811.888	873.083	941.004	811.982
CD59	CD59 molecule, complement regulatory protein	3347.13	3528.31	2572.25	3656.2	2931.48	3827.79	3339.67	3148.68	3255.5	3366.88	2860.48	3231.72
SERPING1	serpin peptidase inhibitor, clade G (C1 inhibitor), member 1, (angioedema, hereditary)	46.957	56.0442	65.8036	55.0702	71.3505	50.2144	43.7125	50.898	56.2038	61.5086	89.9372	64.6054
PSME3	proteasome (prosome, macropain) activator subunit 3 (PA28 gamma; Ki)	1308.96	1382.19	1118.18	1239.87	1123	1337.55	1343.71	1335.83	1242.94	1328.19	1065.19	1215.71
HIF1A	hypoxia-inducible factor 1, alpha subunit (basic helix-loop-helix transcription factor)	6272.19	5727.7	5432.24	6316.92	5683.92	6217.05	6171.94	5592.96	5655.62	5621.26	4684.38	5554.68
TRIM28	tripartite motif-containing 28	1640.75	1967.85	1880.32	1474.34	1471.2	1691.62	1531.63	1612.13	1503.25	1591.45	1824.96	1544.96
SNX17	sorting nexin 17	1345.48	1533.63	1438.8	1328.77	1399.38	1313.52	1239.56	1279.75	1293.04	1362.77	1521.76	1322.45
IPO7	Importin 7	2457.26	2303.19	2381.88	2477.01	2471.36	2596	2682.3	2427.46	2448.8	2445.1	2211.79	2424.07
ACTR3	ARP3 actin-related protein 3 homolog (yeast)	6134.95	6310.89	5728.33	6510.77	5725.9	6444.46	6356.38	6130.34	5963.2	6040.98	5246.31	5769.05
RBM4 /// LOC650029	RNA binding motif protein 4 /// similar to RNA-binding protein 4 (RNA-binding motif protein 4) (Lark homolog) (Hlark) (RNA-binding motif protein 4a)	1758.34	1998.16	1718.76	1854.95	1710.11	1855.46	1742.63	1750.77	1685.73	1822.22	1719.6	1697.62
CKAP4	cytoskeleton-associated protein 4	3349.31	3603.46	2963	3489.04	3300.94	3428.67	3284.67	3268	3264.23	3318.84	3463.37	3379.79
AARS	alanyl-tRNA synthetase	1609.54	1716.99	2012.47	1578.46	1820.85	1560.21	1574.28	1752.48	1724.16	1723.74	1781.9	1855.46
UBE2V1 /// KUA-UEV	ubiquitin-conjugating enzyme E2 variant 1 /// ubiquitin-conjugating enzyme E2 variant 1	2633.53	2860.3	2502.46	2695.31	2537.46	2726.3	2566.64	2588.41	2496.76	2592.61	2613.88	2514.92
RNPEP /// UBE2V1 /// KUA /// KUA-UEV	arginyl aminopeptidase (aminopeptidase B) /// ubiquitin-conjugating enzyme E2 variant 1 /// ubiquitin-conjugating enzyme variant Kua /// ubiquitin-conjugating enzyme E2 variant 1	990.352	1083.58	943.73	937.536	859.712	943.845	839.794	906.273	858.184	887.128	913.617	897.707
SSR4	signal sequence receptor, delta (translocon-associated protein delta)	2998.89	3405.16	3042.14	3021.69	3035.26	3108.11	2847.15	2909.05	2988.41	3115.54	3362.56	3102.34
CD9	CD9 molecule	1659.46	2050.23	1234.92	2202.46	1937.28	2038.39	1502.22	1440.08	1562.13	1679.92	1400.88	1515.21
PRDX2	peroxiredoxin 2	1075.83	1112.22	1075.96	1008.68	1027.72	1051.01	935.161	1039.79	957.478	1092	1100.2	1015.3
HADHB	hydroxyacyl-Coenzyme A dehydrogenase/3-ketoacyl-Coenzyme A thiolase/enoyl-Coenzyme A hydratase (trifunctional protein), beta subunit	3759.54	3505.08	3634.92	3736.5	3768.64	3779.93	3840.65	3743.16	3647.92	3824.85	3784.22	3693.06
TXNIP	thioredoxin interacting protein	1422.23	1701.21	1701.33	1431.78	1869.82	1430.42	1633.34	1795.46	1843.96	1844.32	2191.49	1869
RPN1	ribophorin I	2065.79	2056.69	2307.67	2050.58	2178.44	1865.17	2254.51	2309.49	2264.03	2359.69	2605.02	2327.12
ANXA1	annexin A1	26.2753	23.4188	18.1795	27.7485	18.1996	28.4637	25.442	18.5391	20.5152	20.6024	17.4153	17.9489
PAICS	phosphoribosylaminoimidazole carboxylase, phosphoribosylaminoimidazole succinocarboxamide synthetase	4253.07	3986.1	4205.83	3963.04	3840.63	4144.32	4364.98	4338.74	4165.06	4158.17	4033.92	4090.04
JUP	junction plakoglobin	728.742	981.749	587.209	785.696	655.325	856.711	593.407	587.785	579.416	551.067	557.799	567.697
EIF1AX	eukaryotic translation initiation factor 1A, X-linked	2115.71	1664.46	1817.36	1732.99	1660.31	1798.75	1899.58	1803.03	1798.21	1653.6	1573.64	1864.41
YWHAH	tyrosine 3-monooxygenase/tryptophan 5-monooxygenase activation protein, eta polypeptide	1219.39	1325.22	1110.77	1228.35	1251.95	1297.18	1130.84	1122.95	1184.36	1220.5	1022.44	1057.48
DSTN	destrin (actin depolymerizing factor)	6913.09	6402.2	5552.71	7152.36	6104.13	7240.69	6784.4	6371.67	6066.2	6167.83	5026.67	6043.06
TAF7	TAF7 RNA polymerase II, TATA box binding protein (TBP)-associated factor, 55kDa	2226.27	2163.6	1916.96	2271.45	2055.1	2359.24	2141.96	2049.78	1985.04	2132.23	1913.33	1947.41
EIF5B	eukaryotic translation initiation factor 5B	2629.27	2476.5	2390.08	2721.78	2514.42	2746.45	2713.12	2574.55	2473.62	2395.74	2095.13	2464.41
CD99	CD99 molecule	4213.81	4441.25	4343.9	4160.04	4111.58	4272.38	4056.09	4202.16	4257.99	4374.44	4725.67	4361.13
LDHB	lactate dehydrogenase B	18.8254	20.3093	23.5432	19.6287	18.7253	22.2573	20.1935	22.624	19.7339	17.593	20.7141	14.9256
HNRPH1	Heterogeneous nuclear ribonucleoprotein H1 (H)	4893.71	4161.67	4595.23	4411.27	4189.55	4800.84	4478.01	4054.18	4224.34	4133.78	3874.98	4332.16
BLCAP	bladder cancer associated protein	939.723	1042.84	846.128	957.128	801.711	966.387	940.628	901.959	885.794	966.665	809.966	844.477
RPLP0	ribosomal protein, large, P0	13148.9	13395.3	13834.2	13214.7	13076.6	12788.7	13158.1	13402.4	13152.3	13513.7	13863.2	13519.8
ADD3	adducin 3 (gamma)	1548.77	1501.81	1279.67	1580.3	1371.89	1650.51	1635.89	1529.51	1443.74	1412.92	1207.46	1348.43
HADH	hydroxyacyl-Coenzyme A dehydrogenase	693.19	603.704	842.392	622.456	736.962	604.969	805.068	776.181	787.153	801.961	920.2	801.41
PFKP	phosphofructokinase, platelet	299.975	381.191	170.957	349.778	226.592	436.644	284.418	248.919	224.329	236.17	131.012	189.034
ANP32A	Acidic (leucine-rich) nuclear phosphoprotein 32 family, member A	1969.8	1824.59	1868.1	1806.64	1708	1890.34	1873.42	1848.27	1909.84	1772.84	1736.19	1765.18
RAD23A	RAD23 homolog A (S. cerevisiae)	728.759	825.789	855.807	759.02	797.074	712.067	747.032	803.602	839.294	741.318	814.087	743.967
GNAI2	guanine nucleotide binding protein (G protein), alpha inhibiting activity polypeptide 2	423.744	513.868	425.096	377.921	371.64	373.386	337.794	352.523	318.664	330.982	366.916	323.628
DUSP1	dual specificity phosphatase 1	859.888	973.793	627.689	892.893	803.156	936.652	764.225	713.89	743.355	810.438	697.969	744.268
TGM2	transglutaminase 2 (C polypeptide, protein-glutamine-gamma-glutamyltransferase)	330.098	396.004	332.746	323.479	339.106	365.757	331.482	332.198	311.228	376.839	412.388	359.515
RAB6A	RAB6A, member RAS oncogene family	1893.98	1715.15	1748.13	1842.09	1834.28	1954.58	1901.5	1772.3	1744.11	1815.73	1851.73	1955.24
RPS18	ribosomal protein S18	16218.1	16694	16743	15790.4	16104.6	15881	16043.7	16391.3	16142.3	16783.4	17043	16490.2
PLD3	phospholipase D family, member 3	332.586	442.638	362.779	344.757	353.374	373.583	317.695	318.152	305.793	322.628	418.711	320.878
PSMF1	proteasome (prosome, macropain) inhibitor subunit 1 (PI31)	1380.12	1503.86	1528.66	1370.36	1386.54	1420.65	1442.57	1457.9	1433.88	1440.88	1457.48	1455.5
HNRPA0	heterogeneous nuclear ribonucleoprotein A0	2383.77	2277.2	2259.33	2330.83	2339.73	2469.68	2415.02	2391.99	2326.42	2273.17	2179.01	2282.42
GOLGB1	golgi autoantigen, golgin subfamily b, macrogolgin (with transmembrane signal), 1	712.739	840.732	863.667	857.47	862.034	857.733	814.894	845.961	824.398	844.344	1052.72	894.702
MYL9	myosin, light polypeptide 9, regulatory	35.1891	52.9393	49.0333	41.6377	43.4095	44.3045	38.0274	47.311	38.8085	45.7109	45.9389	45.6247
CTTN	cortactin	1727.99	1983.26	1522.79	1859.95	1463.5	1923.67	1453.92	1388.49	1410.45	1450.22	1357.06	1391.73
STOM	stomatin	1059.21	1047.23	1119.96	992.865	1202.6	980.284	1077.15	1125.75	1157.21	1246.81	1446.29	1207.84
RCN1	reticulocalbin 1, EF-hand calcium binding domain	1069.45	1142.79	768.044	1180.81	1077.75	1161.65	931.057	858.198	896.848	932.6	947.534	937.544
PABPC4	poly(A) binding protein, cytoplasmic 4 (inducible form)	2044.84	1866.37	2112.27	1811.05	1835.28	1945.96	2017.1	2210.66	2064.84	2059.18	1938.54	2021.98
GTF2I /// GTF2IP1 /// LOC649791	general transcription factor II, i /// general transcription factor II, i, pseudogene 1 /// similar to general transcription factor II, i isoform 1	3675.65	3829.44	3392.45	3861.39	3498.13	3863.72	3549.05	3361.67	3334.47	3373.2	3387.83	3432.34
CYC1	cytochrome c-1	2113.62	2371.37	2429.21	2004.73	2100.07	2080.21	2236.77	2376.81	2248.19	2365.68	2487.04	2296.65
PSMC2	proteasome (prosome, macropain) 26S subunit, ATPase, 2	3261.49	3366.81	3050.64	3247.63	3120.69	3351.52	3173.29	3232.87	3182.87	3226.65	2968.03	3106.77
MMP2	matrix metallopeptidase 2 (gelatinase A, 72kDa gelatinase, 72kDa type IV collagenase)	90.9609	106.856	62.0452	122.379	96.1026	111.985	56.3407	64.846	61.1614	60.553	48.7165	59.623
SF3B1	splicing factor 3b, subunit 1, 155kDa	4811.8	4763.73	5085.97	4936.51	4803.89	5085.23	4846.54	4830.1	4604.61	4718.06	4867.61	4918.42
SMARCC1	SWI/SNF related, matrix associated, actin dependent regulator of chromatin, subfamily c, member 1	959.863	1048.49	982.393	1026.07	935.47	1065.48	960.51	977.104	913.821	969.356	982.287	935.916
NHP2L1	NHP2 non-histone chromosome protein 2-like 1 (S. cerevisiae)	4287.34	4653.79	4370.85	4044.45	4123.07	4365.81	4366.14	4403.72	4274.34	4472.35	4336.19	4297.86
TM9SF2	transmembrane 9 superfamily member 2	3461.87	3199.66	3287.03	3357.13	3368	3562.88	3715.19	3413.34	3524.43	3604.34	3452.97	3478.96
SYNGR2	synaptogyrin 2	1335.59	1504.4	1398.1	1261.49	1196.38	1256.73	1248.54	1290.64	1218.94	1300.68	1398.35	1235.91
PIP5K2B	phosphatidylinositol-4-phosphate 5-kinase, type II, beta	538.403	621.663	549.794	527.421	527.755	577.624	517.887	507.498	496.17	568.879	596.794	539.878
DCTN1	dynactin 1 (p150, glued homolog, Drosophila) /// dynactin 1 (p150, glued homolog, Drosophila)	545.664	632.579	501.03	540.506	490.019	550.868	467.628	463.361	478.376	494.245	516.739	472.711
BCLAF1	BCL2-associated transcription factor 1	3320.14	2920.54	2954.78	3174.38	3002.87	3251.63	3250.38	3056.41	3055.1	2957.31	2812.16	3058.7
SON	SON DNA binding protein	1845.44	1800.8	1750.12	1869.71	1886.67	1874.18	1859.19	1815.69	1743.01	1743.21	1791.21	1758.34
PXN	paxillin	240.453	283.378	229.75	250.878	198.369	256.495	219.728	227.612	199.777	225.84	213.43	206.973
KPNA2 /// LOC643995	karyopherin alpha 2 (RAG cohort 1, importin alpha 1) /// karyopherin alpha 2 (RAG cohort 1, importin alpha 1) /// similar to Importin alpha-2 subunit (Karyopherin alpha-2 subunit) (SRP1-alpha) (RAG cohort protein 1) /// similar to Importin alpha-2 subunit (Karyopherin alpha-2 subunit) (SRP1-alpha) (RAG cohort protein 1)	6152.04	5846.96	5663.11	5766.98	5266.16	6068.57	6140.12	6084.28	5623.85	5619.75	5040.47	5337.51
ATP6V1B2	ATPase, H+ transporting, lysosomal 56/58kDa, V1 subunit B2	961.485	938.044	961.939	964.017	894.498	992.444	1033.61	1072.61	1011.3	1071.57	961.158	1001.44
K-ALPHA-1	alpha tubulin	14514.3	15350.9	13511.2	14746.7	13837.5	15090.3	13866.5	14254.1	13762.4	13701.5	12787	13699.2
RBBP7	retinoblastoma binding protein 7	2046.29	1960.39	2118.04	2003.32	2004.87	1996.32	2153.43	2109.13	2015.38	2029.82	2000.25	2034.35
SDHA	succinate dehydrogenase complex, subunit A, flavoprotein (Fp)	2264.82	2452.48	2583.07	2199.71	2527.36	2133.17	2253.96	2357.15	2349.56	2356	2662	2499.04
RPS29	ribosomal protein S29	10986.5	11612.4	11878.3	10699.1	11201.2	10976	11170.5	11500.6	11370.4	11996.7	12459.1	11971.1
DAP	death-associated protein	1078.68	1273.23	1369.89	1133.42	1145.04	1158.29	1165.52	1157.79	1203.57	1362.22	1481.39	1290.47
ARF4	ADP-ribosylation factor 4	6404.62	5973.68	6282.19	6138.31	6228.53	6249.05	6285.24	6184.37	6272.72	6298.9	6028.24	6313.92
COPB2	Coatomer protein complex, subunit beta 2 (beta prime)	3007.6	2736.51	2933.06	2929.02	2904.96	2864.71	3240.88	3089.21	3159.32	3143.2	2990.54	3129.63
USP9X	ubiquitin specific peptidase 9, X-linked	1584.38	1556.3	1653.96	1691.1	1687.71	1779.11	1633.29	1596.32	1669.21	1618.74	1673.57	1644.95
PFKL	phosphofructokinase, liver /// phosphofructokinase, liver	554.604	647.044	654.66	577.36	656.912	532.878	549.128	541.869	571.678	592.351	727.326	583.158
NBPF11 /// NBPF15 /// NBPF9 /// NBPF10 /// NBPF16	neuroblastoma breakpoint family, member 11 /// neuroblastoma breakpoint family, member 15 /// neuroblastoma breakpoint family, member 9 /// neuroblastoma breakpoint family, member 10 /// neuroblastoma breakpoint family, member 16	2862.52	3088.13	2766.86	3135.69	2895.97	3178.65	2712.41	2489.25	2620.21	2586.32	2469.37	2667.55
NBPF14 /// KIAA1245 /// NBPF11 /// NBPF15 /// NBPF9 /// NBPF16	neuroblastoma breakpoint family, member 14 /// KIAA1245 /// neuroblastoma breakpoint family, member 11 /// neuroblastoma breakpoint family, member 15 /// neuroblastoma breakpoint family, member 9 /// neuroblastoma breakpoint family, member 16	1236.79	1239.5	1112.61	1384.96	1303.31	1533.81	1108.15	1091.84	1181.46	1251.98	1116.15	1111.65
LGALS1	lectin, galactoside-binding, soluble, 1 (galectin 1)	8116.34	9819.08	5649.88	8873.27	7089.06	9353.22	7101.78	6926.38	6673.58	7077.77	5277	6299.83
GPX4	glutathione peroxidase 4 (phospholipid hydroperoxidase)	4374.84	4667.78	4366.02	4376.13	4424.76	4406.41	4083.89	4236.72	4309.48	4522.63	4576.41	4376.98
THBS1	Thrombospondin 1	879.317	740.554	619.861	783.415	624.429	788.171	782.461	682.674	650.711	546.794	366.242	604.173
CSE1L	CSE1 chromosome segregation 1-like (yeast)	5836.43	5580.31	5388.71	5619.94	5405.35	5874.06	5879.11	5879.14	5641.55	5561.83	4859.26	5390.79
TUFM	Tu translation elongation factor, mitochondrial	4476.01	5142.51	4895.31	4223.74	4097.01	4634.56	4413.85	4679.78	4228.52	4752.6	4759.37	4507.43
PSMA7	proteasome (prosome, macropain) subunit, alpha type, 7	6868.24	7305.36	6678.41	6881.02	6599.11	6663.48	6691.32	6842.04	6734.72	6999.32	6677.7	6689.23
POLD2	Polymerase (DNA directed), delta 2, regulatory subunit 50kDa	665.938	712.353	714.473	587.481	617.641	580.06	716.591	709.453	646.598	723.832	772.629	668.803
CPE	carboxypeptidase E	4918.82	4704.8	4209.91	5092.05	5089.25	5013.83	4668.32	4653.13	5096.73	4923.27	4587.13	4814.81
PGD	phosphogluconate dehydrogenase /// phosphogluconate dehydrogenase	1782.1	1857.62	1774.13	1562.05	1583.54	1721.64	1734.93	1775.86	1678.1	1729.71	1761.92	1728.64
COX8A	cytochrome c oxidase subunit 8A (ubiquitous)	4045.39	4608.6	4331.11	3786.73	3790.31	4065.63	3869.78	4021.36	3933.07	4115.84	4246.33	4047.13
PGRMC1	progesterone receptor membrane component 1	2519.33	2177.64	2418.28	2297.11	2289	2251.33	2486.95	2437.72	2465.69	2267.43	2479.9	2377.3
EIF5A	Eukaryotic translation initiation factor 5A	6889.49	7315.82	7176.73	6902.74	6616.37	7027.4	7003.35	7206.11	6676.6	7061.63	6718.59	6857.52
ITGB5	Integrin, beta 5	1339.01	1574.71	1454.34	1475.89	1470.62	1462.65	1497.31	1583.13	1536.28	1609.35	1648.02	1609.64
MGAT1	mannosyl (alpha-1,3-)-glycoprotein beta-1,2-N-acetylglucosaminyltransferase	486.993	552.245	564.625	441.727	516.878	482.378	496.873	508.044	528.32	514.815	638.17	518.25
ACLY	ATP citrate lyase	4136	4056.13	3910.95	3804.64	3846.54	4076.1	4008.4	3942.23	3988.31	3787.6	4047.75	4096.88
SFRS7	splicing factor, arginine/serine-rich 7, 35kDa	3872.35	3798.95	3993.51	3553.05	3427.48	3700.87	3928.76	4034.68	3898.93	3972.32	3662.36	3777.52
CDH1	cadherin 1, type 1, E-cadherin (epithelial)	501.494	523.651	250.639	477.566	422.135	500.157	377.995	344.113	349.591	373.758	347.451	340.786
HNRPH2	heterogeneous nuclear ribonucleoprotein H2 (H')	1910.35	1863	1887.31	1993.85	1900.5	1926.75	1825.08	1736.91	1807.91	1667.07	1606.7	1798.47
PJA2	praja 2, RING-H2 motif containing	388.669	321.356	358.139	352.087	366.038	375.581	457.968	385.627	383.881	375.878	384.224	413.565
COX7C	cytochrome c oxidase subunit VIIc	5744.52	5818.33	5884.94	5582.25	5772.22	5537.3	5659.13	5858.81	5780.26	5972.2	6142.41	6032.18
ECHS1	enoyl Coenzyme A hydratase, short chain, 1, mitochondrial	2462.49	2683.92	2469.95	2414.35	2467.63	2521.37	2433.7	2511.13	2502.21	2557.22	2612.76	2476.66
PLP2	proteolipid protein 2 (colonic epithelium-enriched)	108.689	122.224	93.8384	121.033	126.443	115.109	97.4855	93.6638	101.972	104.438	103.595	102.214
HLA-DPB1	major histocompatibility complex, class II, DP beta 1	17.8043	18.3895	18.6208	18.7511	18.198	17.7237	15.9401	18.1947	18.2528	19.1534	18.4598	20.8863
SSB	Sjogren syndrome antigen B (autoantigen La)	2989.22	2632.1	2529.04	2869.37	2748.6	2869.38	3008.9	2829.72	2873.26	2589.46	2235.07	2708.04
RAB5C	RAB5C, member RAS oncogene family	1199.76	1389.05	1268.31	1145.51	1051.09	1164.53	1164.88	1200.66	1087.63	1214.27	1122.75	1103.86
GPNMB	glycoprotein (transmembrane) nmb	44.1849	45.834	44.2549	50.3739	38.1752	48.8545	42.779	45.8768	31.7781	44.4286	43.6677	42.9225
EIF2S1	eukaryotic translation initiation factor 2, subunit 1 alpha, 35kDa	1858.7	1774.87	1785.95	1785.71	1747.47	1913.64	2065.67	2105.16	1941.3	2033.64	1723	1897.27
HAX1	HCLS1 associated protein X-1	1028.44	1106.96	1249.44	952.542	1028.86	974.776	1111.83	1153.54	1050.14	1176.85	1242.94	1170.41
NFE2L2	nuclear factor (erythroid-derived 2)-like 2	3309.38	2720.61	3102.43	3117.77	2840.5	3118.63	3478.42	3313.89	3101.09	3237.67	2386.41	3199.4
TIMP3	TIMP metallopeptidase inhibitor 3 (Sorsby fundus dystrophy, pseudoinflammatory)	622.3	659.07	875.153	592.809	700.675	539.152	643.796	621.794	652.424	744.601	962.519	763.74
MBNL1	muscleblind-like (Drosophila)	789.753	771.004	810.355	830.699	809.413	921.369	910.209	828.986	864.505	889.278	821.325	864.323
MFN2	mitofusin 2	913.05	1003.43	905.603	930.83	905.756	962.13	907.544	941.125	962.189	950.267	928.064	962.152
NMT1	N-myristoyltransferase 1	1936.45	2010.06	1833.04	1999.07	1932.16	2036.12	1977.54	2020.96	1911.24	2001.44	1780.02	1949.8
CSDA	Cold shock domain protein A /// Cold shock domain protein A	2365.28	2194.78	2300.93	2245.05	2367.21	2194.4	2509.59	2440.46	2386.65	2408.99	2285.32	2379.76
IGFBP7	insulin-like growth factor binding protein 7	135.215	178.354	119.317	159.558	151.498	158.397	159.042	171.137	165.821	166.547	108.124	151.354
PUM1	pumilio homolog 1 (Drosophila)	3164.37	3198.56	3282.82	3270.87	3323.28	3368.68	3082.75	2961.35	3144.82	3116.41	3182.23	3184.32
ARHGDIA	Rho GDP dissociation inhibitor (GDI) alpha	662.734	848.86	682	657.826	633.751	704.845	637.569	692.32	629.964	654.778	701.389	649.74
BHLHB2	basic helix-loop-helix domain containing, class B, 2	314.164	291.901	334.474	317.902	436.222	347.813	323.128	333.481	460.461	363.187	811.34	398.173
NUDC	nuclear distribution gene C homolog (A. nidulans)	3019.83	3180.52	2863.26	3115.06	3073.29	3167.94	3103.47	3143.9	3009.39	3111.02	3026.97	3046.46
TERF2IP	telomeric repeat binding factor 2, interacting protein	1209.04	1240.15	1196.38	1346.15	1208.29	1341.95	1261.96	1257.39	1176.66	1309.07	1264.89	1293.67
TXNDC14	thioredoxin domain containing 14	1817.47	1853.43	1936.37	1745.66	1680.77	1848.6	1905.55	1913.66	1882.79	1962.41	1887.82	1887.09
ARCN1	archain 1	1754.88	1558.88	1703.56	1591.39	1663.38	1728.61	1790.65	1777.4	1725.42	1819.01	1717.11	1791.16
UBA2	SUMO-1 activating enzyme subunit 2	2046.29	1587.76	1782.21	1811.68	1719.38	1731.07	1951.7	1742.58	1787.41	1519.26	1513.1	1827.2
FBXO7	F-box protein 7	1180.22	1255.4	1245.03	1221.46	1221.28	1218.18	1167.21	1246.61	1223.35	1328.44	1326.19	1207.68
GNAI3	guanine nucleotide binding protein (G protein), alpha inhibiting activity polypeptide 3	2489.54	2514.87	2448.55	2454.45	2481.19	2516.33	2627.17	2516.49	2552.16	2553.71	2443.19	2497.53
CHD4	chromodomain helicase DNA binding protein 4	1490	1641.15	1499.79	1549.38	1353.36	1611.57	1365.13	1362.23	1300.8	1271.21	1276.63	1326.34
HTRA1	HtrA serine peptidase 1	36.8586	43.0912	27.3792	42.7943	35.6775	35.2262	32.6813	32.6521	33.2566	28.7865	25.7888	39.7866
LRPAP1	low density lipoprotein receptor-related protein associated protein 1	637.946	733.794	743.93	681.949	726.821	633.82	689.171	724.085	725.804	773.26	884.139	759.321
ITPR3	inositol 1,4,5-triphosphate receptor, type 3	1667.1	2083.7	1127.6	1894.08	1547.98	2063.07	1428.42	1374.58	1339.58	1399.62	1032.91	1325.29
PITPNA	phosphatidylinositol transfer protein, alpha	634.232	681.965	648.868	685.344	628.441	650.003	665.358	685.429	625.388	704.29	697.674	706.475
IDH1	isocitrate dehydrogenase 1 (NADP+), soluble	6411.27	5337.65	6787.92	5650.78	6170.06	5625.58	6814.34	6323.46	6560.62	6485.32	6485.68	6766.22
SEPW1	selenoprotein W, 1	940.377	1131.57	786.789	1053.16	886.428	1141.18	950.452	969.333	854.839	960.379	792.607	857.008
SLC7A5	solute carrier family 7 (cationic amino acid transporter, y+ system), member 5	2633.64	2689.86	3582.14	2305.87	2870.65	2501.48	2807.44	3039.13	2902.53	3025.35	3425.03	3230.37
AMD1	adenosylmethionine decarboxylase 1	1607.85	1475.88	1486.91	1553.35	1529.71	1558.26	1775.54	1641.72	1576.74	1489.99	1573.27	1659.34
PSMD1	proteasome (prosome, macropain) 26S subunit, non-ATPase, 1	2275.51	2332.48	2085.18	2367.05	2033.39	2452.05	2364.44	2448.62	2222.65	2334.49	2151.1	2170.13
CREG1	cellular repressor of E1A-stimulated genes 1	973.471	813.961	1025.16	950.714	995.888	875.27	1133.42	1080.41	1052.61	1070.14	1125.76	1110.59
CSTB	cystatin B (stefin B)	3419.18	3786.63	3465.04	3493.6	3475.88	3492.63	3525.49	3645.88	3655.55	3761.92	3828.07	3690.05
PCNA	proliferating cell nuclear antigen	7315.21	5622.07	5932.34	6138.3	5233.61	6423.8	6794.58	6305.54	6168.18	5815.53	5175.12	5852.46
RRBP1	ribosome binding protein 1 homolog 180kDa (dog)	1657.54	1521.83	1784.6	1506.78	1811.06	1476.4	1792.37	1773.92	1927.45	1766.21	2169.71	1878.45
TNFAIP1	tumor necrosis factor, alpha-induced protein 1 (endothelial)	536.34	640.256	448.873	585.477	563.794	659.996	535.663	541.461	525.584	548.729	534.913	526.974
HDAC1	histone deacetylase 1	2211.93	2254.89	2206.66	2393.43	2220.54	2320.92	2349.52	2312	2242.38	2366.85	2427.09	2273.82
DDX3X	DEAD (Asp-Glu-Ala-Asp) box polypeptide 3, X-linked	3901.88	3678.31	3974.18	3988.44	3824.15	3806.96	4212.76	3942.46	4017.02	3831.47	3910.18	4091.94
LGMN	legumain	747.789	715.667	815.604	670.878	752.088	713.795	808.545	733.582	741.656	791.412	897.128	819.725
PPP1R7	protein phosphatase 1, regulatory subunit 7	1263.32	1348.84	1117.88	1201.76	1189	1252.92	1235.46	1236.99	1209.86	1271.59	1192.48	1189.69
PLS3	plastin 3 (T isoform)	2778.42	2405.2	2526.8	2685.58	2670.24	2743.17	2748.08	2438.07	2653.47	2466.41	2198.45	2606.44
ERP29	endoplasmic reticulum protein 29	1986.83	2068.05	2190.87	1838.17	2100.85	1486.76	1970.96	2303.27	2185.75	2214.22	2874.72	2393.14
RPL3	ribosomal protein L3	12644.6	12998.9	13026.5	12432.1	12772	12489.4	12408.5	12795.5	12722.5	12961.2	13612.3	13062.8
CTBP2 /// LOC645291 /// LOC645508 /// LOC650999	C-terminal binding protein 2 /// similar to C-terminal binding protein 2 /// similar to C-terminal binding protein 2 /// similar to C-terminal binding protein 2	11.2875	12.6149	11.7612	13.189	13.3257	12.4975	13.6985	13.9934	13.4338	11.3036	12.8968	11.8033
CTBP2 /// LOC645291 /// LOC650999	C-terminal binding protein 2 /// similar to C-terminal binding protein 2 /// similar to C-terminal binding protein 2	15.1784	13.7904	14.6101	13.7199	15.6743	11.4158	15.3564	11.1801	14.1223	13.7904	12.5726	13.9615
CTBP2	C-terminal binding protein 2	140.964	141.124	149.548	148.392	150.405	146.378	133.621	130.365	150.015	133.961	180.177	167.461
SNRP70	small nuclear ribonucleoprotein 70kDa polypeptide (RNP antigen)	1304.12	1427.42	1488.72	1337.71	1265.23	1338.33	1308.29	1353.18	1301.65	1289.08	1357.58	1266.08
RAD23B	RAD23 homolog B (S. cerevisiae)	3986.21	3437.11	3234.82	3934.77	3488.22	3361.01	4277.96	4182.17	3771.03	3533.99	3439.03	3814.48
SRRM1	serine/arginine repetitive matrix 1	2148.05	2058.6	1941.47	2156.43	1880.25	2232.09	2253.47	2128.63	2042.57	2055.48	1873.04	1954.82
NDUFB8	NADH dehydrogenase (ubiquinone) 1 beta subcomplex, 8, 19kDa	1944.89	1932.77	1951.13	1933.76	1847.21	1939.12	1993.19	1999.58	1893.94	2051.38	2057.75	2016.44
ARIH2	ariadne homolog 2 (Drosophila)	394.233	417.123	388.839	368.843	379.023	404.437	415.255	426.835	365.859	405.63	386.413	404.425
ENO1	enolase 1, (alpha)	7526.1	8005.9	7282.3	7216.77	7309.83	7424.01	7258.68	7464.15	7408.73	7433.52	8514.46	7353.55
PSMD13	proteasome (prosome, macropain) 26S subunit, non-ATPase, 13	937.392	1016.63	917.403	909.202	928.05	899.657	939.878	965.887	924.211	975.408	914.837	889.405
ILK	integrin-linked kinase	1122.12	1524.06	1288.32	1154.71	1169.1	1175.37	1075.25	1168.92	1070.35	1171.53	1318.58	1202.85
BTG2	BTG family, member 2	352.211	420.761	285.133	409.904	321.1	373.562	326.411	324.833	323.826	301.541	267.382	296.969
CAPZA2	capping protein (actin filament) muscle Z-line, alpha 2	2071.83	1858.27	1872.91	2069.34	1915.18	2041.54	2239.85	1975.75	1944.19	1936.21	1624.7	1955.83
SPCS2 /// LOC653566	signal peptidase complex subunit 2 homolog (S. cerevisiae) /// similar to Signal peptidase complex subunit 2 (Microsomal signal peptidase 25 kDa subunit) (SPase 25 kDa subunit)	2231.02	2101.44	2287.62	2169.47	2063.88	2134.68	2290.96	2297.26	2304.87	2367.62	2396.03	2215.59
SPCS2	signal peptidase complex subunit 2 homolog (S. cerevisiae)	2635.6	2594.8	2713.29	2598.66	2514.96	2525.98	2668.99	2620.78	2574.01	2741.94	2774.37	2543.34
DDX1	DEAD (Asp-Glu-Ala-Asp) box polypeptide 1	3890.09	4031.37	4040.57	3863.42	3937.81	3874.04	4065.96	4304.4	4006.76	4135.85	4047.04	4215.21
ATP1B1	ATPase, Na+/K+ transporting, beta 1 polypeptide	5521.09	4925.69	5326.04	5592.9	5691.94	5331.14	5717.46	5168.29	5527.64	5389.48	5026.93	5624.4
RAF1	v-raf-1 murine leukemia viral oncogene homolog 1	493.169	544.102	593.114	551.888	531.208	582.44	545.305	548.82	538.082	600.044	630.479	537.673
OTUB1	OTU domain, ubiquitin aldehyde binding 1	1012.52	1169.45	1013.16	1014.23	982.065	1090.71	1007.74	989.917	981.799	1058.39	1006.83	954.635
SREBF2	sterol regulatory element binding transcription factor 2	136.545	158.628	221.808	134.663	167.361	141.362	141.629	167.634	170.476	153.992	247.787	192.581
SLC2A1	solute carrier family 2 (facilitated glucose transporter), member 1	2452.22	3107.87	2197.27	2651.45	2242.44	2827.88	2537.67	2696.5	2414.31	2613.21	2128.85	2463.51
PKM2	Pyruvate kinase, muscle	806.189	900.844	866.108	772.964	739.302	827.022	793.211	755.469	691.649	748.138	928.874	735.066
PSMC4 /// LOC652826	proteasome (prosome, macropain) 26S subunit, ATPase, 4 /// similar to 26S protease regulatory subunit 6B (MIP224) (MB67-interacting protein) (TAT-binding protein 7) (TBP-7)	2320.85	2429.17	2075.74	2095.12	2073.03	2325.33	2172.9	2179.74	2096.45	2248.16	2121.95	2160.76
CDIPT	CDP-diacylglycerol--inositol 3-phosphatidyltransferase (phosphatidylinositol synthase)	1761.51	1648.43	1544.5	1795.37	1722.66	1758.29	1741.75	1627.81	1753.5	1662.45	1682.88	1713.15
BAT3	HLA-B associated transcript 3	3061.69	3666.14	2964.97	3285.9	3160.06	3430.27	2896.32	2964.85	2989.87	3046.23	3097.93	2970.93
COX7A2L	cytochrome c oxidase subunit VIIa polypeptide 2 like	3213.86	3213.93	3272.28	3154.04	3295.65	3173.56	3307.36	3302.99	3333.73	3409.97	3522.75	3451.53
RPS3A	ribosomal protein S3A	15550.4	15467.1	15652.8	15669.3	15818.5	15444.4	16006.5	16001.3	16040.3	16194.8	16157.8	16036.2
RPS16	ribosomal protein S16	13041.9	13233.7	13729.6	12673.9	13112.6	12961.5	13022.3	13345.3	13285	13547.1	13864	13347.4
SYPL1	synaptophysin-like 1	1011.88	978.927	929.74	958.758	965.423	1018.58	1012.69	1019.13	1041.04	1151.26	1042.01	983.447
BGN	biglycan	41.0664	50.1349	44.051	54.3415	44.051	43.5862	33.2851	37.7241	42.0752	44.7301	52.4609	38.7011
TARS	threonyl-tRNA synthetase	2078.56	1871.05	1998.93	2093.11	2167.19	2134.68	2109.68	2228.41	2066.59	2156.72	1745.38	2236.89
COPE	coatomer protein complex, subunit epsilon	1208.23	1521.21	1518.56	1159.07	1237.69	1159.88	1198.49	1310.86	1140.72	1320.25	1603.33	1297.21
TXNRD1	thioredoxin reductase 1	3290.27	3253.4	2951.39	3348.24	2887.13	3491.09	3478.38	3130.99	3081.09	2964.65	2350.59	2967.54
PSMC3	proteasome (prosome, macropain) 26S subunit, ATPase, 3	1605.57	1473.19	1583.78	1466.37	1564.51	1545.79	1675.19	1727.34	1663.67	1564.08	1602.64	1681.66
NME2 /// NME1-NME2	non-metastatic cells 2, protein (NM23B) expressed in /// NM23-LV	8024.15	8079.59	8105.96	7958.31	7740.23	7813	8015.55	8179.98	7785.35	8299.05	7979.55	8056.84
NUDCD3	NudC domain containing 3	498.245	555.06	477.552	531.925	494.078	528.489	463.481	485.484	472.101	477.567	452.284	463.02
RALY	RNA binding protein, autoantigenic (hnRNP-associated with lethal yellow homolog (mouse))	1820.62	2204.34	2179.25	1704.27	1834.89	1761.66	1804.76	1886.18	1851.14	1894.72	2336.08	1880.46
AKR1B1	aldo-keto reductase family 1, member B1 (aldose reductase)	3442.81	3587.63	3192.78	3491.84	3044.81	3770.96	3077.17	2969.2	2957.7	3387.5	2925.86	3085.72
SRP9	signal recognition particle 9kDa	6558.67	5615.18	5430.18	6141.32	5566.74	6263	6422.63	5834.31	5609.9	4888.06	5051.78	5653.18
PSMA5	proteasome (prosome, macropain) subunit, alpha type, 5	3066.7	3128.79	2955.57	2930.5	2910.86	3042.23	3071.52	3130.87	3113.63	3270.53	3005.55	3134.81
FDPS	farnesyl diphosphate synthase (farnesyl pyrophosphate synthetase, dimethylallyltranstransferase, geranyltranstransferase)	1207.4	1152.13	1546.57	1062.93	1405.56	1093.49	1277.76	1414.12	1438.55	1389.54	1974.42	1526.38
RAB5B	RAB5B, member RAS oncogene family	264.544	293.293	263.042	299.652	247.128	303.711	256.811	234.79	229.184	271.882	285.19	224.48
HNRPAB	heterogeneous nuclear ribonucleoprotein A/B	5491.82	5634.2	5188.56	5336.09	5041.89	5700.96	5526.47	5645.61	5342.9	5369.7	4690.16	5151.6
DAB2	disabled homolog 2, mitogen-responsive phosphoprotein (Drosophila)	901.642	1071.16	542.962	1020.74	842.851	1015.28	735.128	751.378	712.277	718.233	471.002	660.178
ADRM1	adhesion regulating molecule 1	1761.59	2177.09	1673.37	1841.33	1651.96	1903.37	1694.71	1665.73	1655.69	1737.51	1626.52	1696.72
OGDH	oxoglutarate (alpha-ketoglutarate) dehydrogenase (lipoamide)	271.476	370.48	331.445	287.005	289.024	304.807	265.283	294.21	278.346	332.9	364.085	297.046
TRAK1	trafficking protein, kinesin binding 1	755.785	866.223	639.541	797.836	766.998	832.029	748.27	788.686	740.711	676.988	684.626	719.294
APEH	N-acylaminoacyl-peptide hydrolase	717.301	846.471	741.633	693.26	679.446	702.302	667.281	667.688	649.477	682.869	728.626	707.221
MKRN1	makorin, ring finger protein, 1	797.818	831.992	761.393	884.123	787.021	870.7	762.381	731.884	782.374	823.64	795.019	767.188
SDC1	syndecan 1	1678.28	2139.46	1669.66	1702.7	1580.55	1796.12	1615.16	1594.95	1566.46	1555.49	1483.51	1502.76
ARHGDIB	Rho GDP dissociation inhibitor (GDI) beta	33.296	44.3776	25.686	35.1948	36.1878	34.7966	35.8317	33.4646	31.4912	38.9567	31.6438	31.2226
CYR61	cysteine-rich, angiogenic inducer, 61	389.154	451.961	385.524	358.252	286.59	354.606	443.802	474.358	419.798	398.474	310.895	430.618
SEC11L1	SEC11-like 1 (S. cerevisiae)	3111.87	3272.34	3303.63	3084.43	3249.71	3068	3187.53	3293.81	3186.93	3276.56	3355.65	3291.66
TOP2A	topoisomerase (DNA) II alpha 170kDa	3778.12	2548.48	3504.78	2860.77	3386.41	3019.37	3727.79	3573.89	3512.3	3027.34	3190.46	3458.7
PPIA	peptidylprolyl isomerase A (cyclophilin A)	14873.9	14899.7	14772.6	14206.4	14352.8	14422	14729.9	14948.7	14409.5	14904.1	14679.6	14781.5
WSB1	WD repeat and SOCS box-containing 1	1414.47	1375.94	1268.76	1592.25	1445.66	1524.38	1293.33	1242.19	1233.9	1324.88	1350.38	1333.63
MOBK1B	MOB1, Mps One Binder kinase activator-like 1B (yeast)	968.315	881.168	897.223	923.226	894.417	926.243	1028.06	998.461	983.895	986.635	841.388	935.775
PRNP	prion protein (p27-30) (Creutzfeldt-Jakob disease, Gerstmann-Strausler-Scheinker syndrome, fatal familial insomnia)	2936.77	2508.96	2474.04	2839.05	2572.64	2759.3	3118.8	2678.51	2685.75	2401.1	2222.38	2595.54
ANXA4	annexin A4	3353.21	3141.57	2524.79	3405.18	3078.38	3434.25	3296.94	3116.12	2925.82	3021.22	2535.14	2769.44
DDX48	DEAD (Asp-Glu-Ala-Asp) box polypeptide 48	2991.7	3013.5	3145.49	2829.48	2754.49	3008.94	3027.79	3187.89	2975.46	3125.47	3042.91	3063.9
NDUFA5	NADH dehydrogenase (ubiquinone) 1 alpha subcomplex, 5, 13kDa	994.1	793.495	854.362	918.432	838.237	838.527	924.164	764.544	885.631	723.945	622.165	860.089
ANP32B	acidic (leucine-rich) nuclear phosphoprotein 32 family, member B	7738.82	7980.07	8334.31	7745.06	7973.92	7370.1	7776.66	8020.04	7824.13	7951.18	7960.13	7879.28
SEPT11	Septin 11	792.665	734.609	782.729	763.711	710.126	809.46	821.544	780.169	725.784	751.82	651.418	711.836
C5ORF13	chromosome 5 open reading frame 13	1329.82	1452.86	1324.4	1386.89	1590.67	1361.16	1332.01	1373.55	1391.95	1443.43	1609.17	1384.91
SH3BGRL	SH3 domain binding glutamic acid-rich protein like	736.888	662.568	538.669	708.731	660.087	717.571	664.391	553.083	612.92	546.055	510.461	593.669
ENO2	enolase 2 (gamma, neuronal)	399.099	547.276	418.461	441.767	409.391	512.2	433.755	417.58	395.076	464.979	526.424	407.495
STK25	serine/threonine kinase 25 (STE20 homolog, yeast)	772.436	848.037	840.044	770.562	798.033	788.794	694.868	729.327	710.275	757.15	849.21	757.272
IFITM2	interferon induced transmembrane protein 2 (1-8D)	3159.64	4116.47	4048.58	3400.61	4030.15	3151.1	3150.98	3563.61	3477.12	3751.14	4425.81	3856.38
PSMA2	proteasome (prosome, macropain) subunit, alpha type, 2	3500.35	3400.39	3428.53	3443.34	3191.15	3480.63	3628.13	3513.73	3461.63	3542.51	3240.54	3535.24
MRCL3 /// MRLC2	myosin regulatory light chain MRCL3 /// myosin regulatory light chain MRLC2	4413.81	4472.02	3789.93	4566.1	4360.1	4558.26	4482.71	4127.73	4195.16	4155.3	3563	4042.2
MRCL3	myosin regulatory light chain MRCL3	1606.11	1329.54	1232.62	1677.11	1513.96	1650.99	1510.03	1452.38	1473.64	1500.39	1210.81	1507.17
SMARCC2	SWI/SNF related, matrix associated, actin dependent regulator of chromatin, subfamily c, member 2	208.078	225.544	207.815	214.161	192.327	222.529	198.044	176.546	168.211	176.848	180.494	176.816
ATP5B	ATP synthase, H+ transporting, mitochondrial F1 complex, beta polypeptide	4970.9	5232.18	5361.98	4804.93	4802.37	4786.27	4763.18	5107.48	5037.86	5121.32	5235.22	5077.13
EBNA1BP2	EBNA1 binding protein 2	1457.56	1381.95	1266.96	1453.21	1311.76	1403.82	1617.45	1509.93	1485.56	1395.31	1142.24	1320.97
EMP1	epithelial membrane protein 1	9.65831	9.92617	8.04497	8.19727	8.14089	14.2504	7.84351	8.2206	8.58926	8.1276	8.57152	8.69808
CCT6A	chaperonin containing TCP1, subunit 6A (zeta 1)	2804.04	2479.79	2403.12	2663.05	2490.39	2824.34	2850.96	2729.99	2576.38	2558.62	2174.35	2527.71
ETS2	v-ets erythroblastosis virus E26 oncogene homolog 2 (avian)	651.999	663.19	761.121	673.672	777.55	649.713	721.885	808.628	770.378	802.065	847.649	747.358
RARS	arginyl-tRNA synthetase	2100.85	2093.21	2080.2	2137.68	1934.7	2186.7	2117.55	2133.22	1980.63	2170.09	1846.24	2039.67
STAT6	signal transducer and activator of transcription 6, interleukin-4 induced	828.612	982.935	800.958	881.367	897.303	942.325	818.278	805.121	821.961	845.651	825.565	820.711
ARHGEF12	Rho guanine nucleotide exchange factor (GEF) 12	1381.51	1304.87	1485.14	1532.92	1509.22	1534.09	1549.87	1448.4	1467.96	1492.83	1453.3	1497.44
VAMP3	vesicle-associated membrane protein 3 (cellubrevin) /// vesicle-associated membrane protein 3 (cellubrevin)	2942.34	3049.93	2779.38	2893.75	2802.72	3139.96	2882.39	2922.06	2939.92	2916.42	2908.6	2891.48
GTF3A	general transcription factor IIIA	3667.97	3742.34	3529.78	3761.9	3751.85	3756.34	3771.52	3727.2	3580.54	3682.95	3380.61	3549.09
SCP2	Sterol carrier protein 2	1395.65	1204.78	1266.11	1347.57	1391.64	1370.25	1427.7	1361.88	1434.22	1418.54	1293.17	1361.14
ENC1	ectodermal-neural cortex (with BTB-like domain)	1630.87	1656.15	2420.89	1534.98	2065.05	1668.17	1891.66	2130.08	2194.79	2178.2	2646.43	2368.06
SNRPC	small nuclear ribonucleoprotein polypeptide C	2510.19	2622.9	2637.58	2599.41	2378.63	2483.41	2540.39	2598.79	2499.27	2593.79	2635.97	2578.47
UBE2D2	Ubiquitin-conjugating enzyme E2D 2 (UBC4/5 homolog, yeast)	1471.48	1528.33	1479.16	1430.98	1447.91	1477.85	1525.23	1481.22	1419.38	1500.38	1545.5	1504.89
ADIPOR2	adiponectin receptor 2	1113.63	1208.96	1390.88	1094.46	1172.18	1141.02	1214.36	1285.13	1269.1	1295.08	1525.32	1301.43
GRHPR	glyoxylate reductase/hydroxypyruvate reductase	1281.46	1448.66	1612.81	1335.04	1463.66	1278.71	1359.29	1421.14	1460.07	1493.46	1702.86	1492
GPX3	glutathione peroxidase 3 (plasma)	1522.58	1651.02	1638.06	1416.25	1521.26	1640.83	1507.82	1455.89	1437.59	1565.07	2039.71	1499.72
SLC9A3R1	solute carrier family 9 (sodium/hydrogen exchanger), member 3 regulator 1	1140.26	1149.29	1263.95	996.173	1166.26	1025.15	1107.59	1186.65	1077.33	1210.16	1458.87	1225.96
FLOT2	flotillin 2	391.607	443.546	394.815	389.043	401.917	397.57	367.612	389.319	356.902	403.966	482.903	381.788
YME1L1	YME1-like 1 (S. cerevisiae)	1902.84	1680.8	1646.16	1868.13	1811.79	1937.98	2004.24	1894.1	1887.98	1797.91	1648.28	1831.95
BAZ2A	bromodomain adjacent to zinc finger domain, 2A	213.721	219.835	239.868	211.734	182.222	211.975	193.681	193.966	201.211	214.04	256.965	198.878
SF3A1	splicing factor 3a, subunit 1, 120kDa	1151.29	1203.78	1082.68	1183.7	1068.99	1163.55	1181.79	1175.38	1118.74	1117.58	1066.38	1099.14
COPB1	coatomer protein complex, subunit beta 1	4498.96	4041.72	4306.01	4787.47	4433.04	4480.96	4900.09	4710.55	4542.65	4418.96	4133.84	4594.37
CST3	cystatin C (amyloid angiopathy and cerebral hemorrhage)	5119.54	6435.63	6155.23	5003.15	5719.88	5020.46	5000.2	5367.26	5473.49	5805.38	7309.41	5856.47
TMEM109	transmembrane protein 109	290.995	298.811	290.087	258.452	269.764	276.389	264.958	274.195	249.937	308.708	329.002	266.672
IVNS1ABP	influenza virus NS1A binding protein	715.195	682.603	606.91	706.27	704.626	625.561	825.611	738.615	644.476	656.723	546.483	664.396
OAZ2	ornithine decarboxylase antizyme 2	634.773	731.043	562.594	650.336	645.158	588.428	646.804	646.543	619.211	660.535	687.369	633.628
ANXA7	annexin A7	2227.78	2230.64	2039.66	2291.93	2300.27	2322.02	2162.71	2277.15	2231.54	2293.98	2033.01	2167.06
ZFP36L2	zinc finger protein 36, C3H type-like 2	2371.55	2133.25	2458.04	2215.57	2283.98	2223.04	2384.12	2319.93	2329.67	2376.51	2231.77	2320.2
CUL3	cullin 3	2556.38	2389.04	2312.74	2606.05	2581.8	2663.38	2542.59	2643.27	2535.35	2507.3	2408.54	2553.67
PLEC1	plectin 1, intermediate filament binding protein 500kDa	144.544	146.928	127.146	125.211	121.371	145.758	123.681	121.01	118.29	133.312	120.747	124.36
PPP2CB	protein phosphatase 2 (formerly 2A), catalytic subunit, beta isoform	3397.56	3232.13	2669.89	3680.52	3382.01	3596.85	3569.93	3343.91	3297.36	3089.03	2656.38	3102.8
HNRPF	Heterogeneous nuclear ribonucleoprotein F	861.448	862.03	947.699	783.673	910.039	713.991	914.568	1002.79	915.206	967.289	962.585	966.027
UBAP2L	ubiquitin associated protein 2-like	734.675	806.7	866.026	751.211	732.325	729.096	789.711	789.044	787.217	848.919	866.702	805.132
TPD52L2	tumor protein D52-like 2	2051.37	2180.47	1913.38	2055.65	1888.31	2092.65	1907.32	1976.35	1890.58	1842.36	1838.72	1894.23
CRTAP	cartilage associated protein	202.953	205.741	213.178	206.961	212.259	214.715	220.061	216.037	230.845	220.196	221.544	235.059
CACYBP	calcyclin binding protein /// calcyclin binding protein	2743.73	2395.56	2415.59	2448.42	2400.93	2519.01	2816.35	2870.3	2617.46	2702.47	2313.85	2648.29
NBR1 /// LOC653347	neighbor of BRCA1 gene 1 /// similar to neighbor of BRCA1 gene 1	1442.25	1439.26	1624.19	1491.51	1703.11	1503.73	1518.64	1487.95	1610.1	1621.74	1772.15	1670.15
DHX15	DEAH (Asp-Glu-Ala-His) box polypeptide 15	3498.95	3462.85	3422.08	3791.29	3385.19	3624.64	3511.92	3608.66	3463.37	3549.17	3203.95	3491.77
UCHL1	ubiquitin carboxyl-terminal esterase L1 (ubiquitin thiolesterase)	34.3777	41.961	30.5496	33.111	29.6555	37.8607	27.8171	33.4646	34.0788	25.3942	22.4102	26.3298
PSMD3	proteasome (prosome, macropain) 26S subunit, non-ATPase, 3	924.292	1021.12	932.89	908.628	869.647	895.254	928.67	1023.06	922.101	968.383	1031.43	951.215
ITGA5	integrin, alpha 5 (fibronectin receptor, alpha polypeptide)	38.9593	41.9609	40.0906	37.8403	35.9728	42.4027	33.3257	36.5671	39.1378	30.2149	33.6559	35.7455
CSNK2B	casein kinase 2, beta polypeptide	4372.8	4925.71	4413.2	4285.02	4096.88	4617.96	4105.05	4303.51	4151.65	4328.22	4300.03	4287.55
TRAP1	TNF receptor-associated protein 1	1843.29	2118.41	2164.36	1896.6	2030.01	1949.56	1998.31	1969.58	1962.63	1992.98	2145.63	2021.5
IGF2R	insulin-like growth factor 2 receptor	3022.36	3489.14	2855.87	3126.48	2860.71	3271.16	2972.61	2762.44	2854.64	2777.66	2770.87	2917.92
RBM5	RNA binding motif protein 5	1160.04	1465.35	1422.76	1381.27	1380.96	1287.23	1138.08	1241.23	1199.67	1302.53	1362.02	1261.46
SGTA	small glutamine-rich tetratricopeptide repeat (TPR)-containing, alpha	309.052	344.097	315.063	306.378	313.558	256.363	294.565	293.99	299.509	285.184	319.541	302.623
PHGDH	phosphoglycerate dehydrogenase	669.844	656.497	1522.92	527.352	987.247	569.313	767.961	976.993	939.446	1046.95	1627.27	1199.21
TRAM1	Translocation associated membrane protein 1	3020.21	2863.29	2864.55	3066.59	3015.32	3075.36	2944.45	2765.41	2799.59	2869.19	2867.34	2855.58
PSMB3	proteasome (prosome, macropain) subunit, beta type, 3	4982.38	5510.78	5158.58	4899.27	4884.8	5028.7	4987.58	5083.06	4928.42	5235.54	5023.02	4902.97
ADRBK1	adrenergic, beta, receptor kinase 1	64.0656	83.3113	78.2132	61.2109	69.9394	60.9301	71.3558	80.1914	68.722	73.1536	80.9669	71.3767
MGST3	microsomal glutathione S-transferase 3	1369.07	1672.77	1224.93	1391.55	1340.81	1484.13	1253.02	1294.79	1260.09	1420.68	1333.95	1339.42
COPS6	COP9 constitutive photomorphogenic homolog subunit 6 (Arabidopsis)	788.192	816.135	805.701	769.908	864.48	724.879	817.326	822.969	785.878	869.81	926.602	825.121
RPL36A /// LOC644889	ribosomal protein L36a /// similar to large subunit ribosomal protein L36a	8004.92	8955.42	8806.61	8273.36	8048.82	8273.66	7915.47	8261.45	8203.38	8662.26	9280.21	8439.32
PPP1CB	protein phosphatase 1, catalytic subunit, beta isoform	738.146	585.662	528.68	654.678	602.37	690.844	714.146	629.844	619.663	585.934	582.461	652.211
PLEKHB2	pleckstrin homology domain containing, family B (evectins) member 2	2152.97	2134.48	1718.14	2127.38	1882.42	2211.14	2271.2	2018.88	1959.04	2021.9	1760.82	1938.14
LRP10	low density lipoprotein receptor-related protein 10	1175.38	1384.55	1118.69	1250.93	1289.85	1277.15	1227.73	1239.86	1253.22	1364.61	1449.88	1351.29
HSD17B4	hydroxysteroid (17-beta) dehydrogenase 4	1800.3	1678.73	1822.17	1760.65	1920.46	1802.75	2016.16	1940.49	2051.55	2004.79	2067.31	1930.09
NAP1L4	nucleosome assembly protein 1-like 4	813.388	944.876	914.678	780.471	758.757	784.086	805.484	877.677	823.703	842.988	941.224	823.835
GSS	glutathione synthetase /// glutathione synthetase	1504.68	1609.05	1471.41	1438.51	1374.03	1543.56	1428.88	1432.31	1421.18	1402.92	1308.57	1362.04
SOX4	SRY (sex determining region Y)-box 4	6210.9	6253.17	3683.06	6547.8	5391.43	7293.05	5358.34	4881.23	4908.27	4621.4	2888.13	4465.54
BAP1	BRCA1 associated protein-1 (ubiquitin carboxy-terminal hydrolase)	437.288	518.152	479.098	387.667	452.194	466.3	421.779	458.657	432.114	469.861	538.808	466.044
WDR77	WD repeat domain 77	1555.71	1660.87	1492.29	1513.71	1410.33	1538.51	1577.21	1563.79	1518.26	1579.81	1385.9	1510.99
IFI30	interferon, gamma-inducible protein 30	1089.64	1102.42	1124.65	983.298	1021.63	1070.01	1160.71	1153.08	1135.24	1110.52	1056.95	1142.78
CUL4A	cullin 4A	633.829	639.998	666.213	610.471	671.727	628.119	671.408	678.582	652.981	740.814	750.964	675.217
ALDH2	aldehyde dehydrogenase 2 family (mitochondrial)	1642.62	1600.35	1579.5	1594.79	1474.76	1682.78	1611.09	1600.54	1580.54	1678.44	1572.43	1593.17
VIM	vimentin	13.7978	15.4674	11.3929	13.9439	13.4836	13.4174	11.7722	14.5677	11.8873	10.9851	12.4965	14.1323
SEPP1	selenoprotein P, plasma, 1	6776.01	5213.93	7110.51	6030.09	6320.89	5719.44	7258.59	6826.86	7121	6540.16	6758.19	7193.21
CLDN4	claudin 4	363.866	357.384	291.612	383.856	319.269	370.047	368.839	333.553	340.109	323.725	274.232	303.937
PLK1 /// RPL37A	polo-like kinase 1 (Drosophila) /// ribosomal protein L37a	18436.4	18613.5	18993.2	18594.1	18606	18656.2	18058.5	18409.8	18316.5	18304.8	18495.6	18505
DPYSL3	dihydropyrimidinase-like 3	14.8114	15.9704	13.8025	14.7796	12.2624	19.0671	12.8431	16.8061	14.419	13.376	13.8675	12.8431
CAT	Catalase	2634.57	2465.6	2891.01	2452.7	2724.93	2467.21	2746.19	2767.3	2964.55	2950.5	2961.95	2796.65
PTDSS1	phosphatidylserine synthase 1	1564.85	1513.12	1584.63	1478.12	1373.42	1512.73	1571.23	1618.93	1517.21	1579.54	1656.59	1510.11
TTC1	tetratricopeptide repeat domain 1	499.231	573.211	476.619	502.2	457.909	517.027	486.837	523.834	445.861	497.398	499.076	485.305
EIF4E	eukaryotic translation initiation factor 4E	1131.81	1057.6	1088.06	1086.91	1012.6	1123.45	1118.27	1034.35	1016.7	1039.54	879.384	1073.83
EIF4E /// LOC644751	eukaryotic translation initiation factor 4E /// similar to eukaryotic translation initiation factor 4E	354.865	275.571	274.489	303.335	281.246	303.508	334.554	314.074	290.941	257.607	206.857	268.388
COL6A3	collagen, type VI, alpha 3	15.017	16.7009	16.2686	20.1947	18.9158	16.2127	19.0002	14.3734	18.0118	18.1464	19.715	18.505
GBF1	golgi-specific brefeldin A resistance factor 1	133.166	175.082	171.133	129.336	125.976	150.794	134.614	143.053	131.047	163.529	178.218	147.204
DDX23	DEAD (Asp-Glu-Ala-Asp) box polypeptide 23	460.368	500.404	474.77	435.18	418.939	466.167	454.893	449.805	440.33	435.666	457.495	434.513
COX6B1	cytochrome c oxidase subunit Vib polypeptide 1 (ubiquitous)	3216.58	3567.13	3236.38	3177.66	3227.43	3198.88	3087.78	3246.8	3164.08	3337.77	3359.3	3170.88
ATP6AP2	ATPase, H+ transporting, lysosomal accessory protein 2	2753.13	2448.6	2476.38	2866.07	2715.37	2610.13	2918.22	2707.26	2759.98	2658.67	2598.36	2858.21
CNN3	calponin 3, acidic	2307.45	2226.86	2361.62	2349.75	2236.86	2376.76	2406.71	2322.49	2279.02	2358.59	2267.13	2333.34
TIA1	TIA1 cytotoxic granule-associated RNA binding protein	1499.8	1242.61	1250.27	1528.22	1512.39	1407.13	1437.17	1393.36	1544.13	1326.23	1204.56	1319.53
RHEB	Ras homolog enriched in brain	3149.59	3313.21	3542.56	3219.87	3339.65	3212.53	3364.96	3471.16	3382.04	3615.94	3512.58	3475.91
NPEPPS /// LOC649270	aminopeptidase puromycin sensitive /// region containing aminopeptidase puromycin sensitive; hypothetical protein FLJ11822	2082.04	1938.38	2011.59	2112.03	1975.45	2173.09	1954.35	1978.16	1981.68	1898.08	1940.95	1877.26
BUB3	BUB3 budding uninhibited by benzimidazoles 3 homolog (yeast)	2634.84	2439.25	2438.78	2532.54	2445.9	2656.86	2758.53	2728.57	2575.23	2667.98	2468.29	2549.43
RUVBL2	RuvB-like 2 (E. coli)	1550.33	1826.91	1727.87	1490.9	1549.99	1552.45	1553.03	1727.79	1593.49	1625.84	1636.32	1575.75
MAPKAPK2	mitogen-activated protein kinase-activated protein kinase 2	266.491	296.755	280.736	270.503	235.733	265.436	255.832	271.513	255.994	270.688	273.289	254.051
SCRN1	secernin 1	1304.97	1564.61	1168.72	1370.05	1270.81	1428.23	1230.57	1299.54	1233.88	1356.94	1305.35	1285.43
TALDO1	transaldolase 1	3517.79	3836.01	3906.96	3400.29	3472.85	3598.12	3768.3	3762.18	3598.76	3757.9	3646.38	3696.96
JUN	V-jun sarcoma virus 17 oncogene homolog (avian)	1388.99	1623.97	1008.41	1679.48	1292.06	1628.59	1247.63	1163.61	1196.9	1127.64	907.731	1158.33
NQO1	NAD(P)H dehydrogenase, quinone 1	6468.51	6304.98	7106.27	6180.43	5854.84	6520	6802.23	6864.31	6465.67	7143.95	6451.22	6825.7
SHC1	SHC (Src homology 2 domain containing) transforming protein 1	3026.49	3435.79	2805.71	3142.21	2714.35	3208.34	2935.67	3008.66	2778.58	2942.02	2710.6	2824.75
GSTO1	glutathione S-transferase omega 1	3777.68	3720.91	3910.22	3580.53	3625.22	3633.67	3932.75	4148.75	3991.01	4129.73	3951.49	4072.34
SQSTM1	sequestosome 1	1355.96	1328.89	1048.34	1306.13	1207.35	1432	1346.54	1211.38	1211.39	1292.1	1110.3	1281.46
VBP1	von Hippel-Lindau binding protein 1	2447.02	2251.96	2252.04	2578.84	2453.38	2569.47	2597.04	2512.04	2451.55	2421.53	2152.49	2444.09
JUNB	jun B proto-oncogene	96.1944	96.2942	104.292	88.5929	94.7154	81.9609	86.9982	99.0476	106.153	91.6288	102.346	89.8077
ITGA3	integrin, alpha 3 (antigen CD49C, alpha 3 subunit of VLA-3 receptor)	56.0752	78.7839	44.7943	52.1058	47.0903	73.7807	46.52	50.4609	49.6741	40.1771	51.4415	47.5786
MARS	Methionine-tRNA synthetase	1329.48	1233.19	1713.85	1413.19	1760.86	1342.36	1584.23	1600.64	1643.63	1648.95	1583.84	1822.37
RRM1	ribonucleotide reductase M1 polypeptide	1443.76	1366.77	1471.7	1409.52	1354.14	1373.54	1547.54	1632.73	1414.04	1338.5	1301.95	1393.52
DKC1	dyskeratosis congenita 1, dyskerin	2784.76	2809.1	3054.89	2662.37	2670.2	2774.91	2864.38	3113.42	2826.86	2957.63	3081.25	2939.79
SUPT5H	suppressor of Ty 5 homolog (S. cerevisiae)	301.806	333.228	304.669	301.462	299.889	288.375	281.408	263.275	276.066	294.989	310.454	284.653
PYGB	phosphorylase, glycogen; brain	943.372	1209.69	883.544	995.096	900.289	1095.58	848.702	861.437	848.114	929.504	839.874	850.748
QSCN6	quiescin Q6	392.689	483.812	311.712	419.715	377.792	473.02	368.168	362.398	401.71	381.766	386.719	375.264
SUPT4H1	suppressor of Ty 4 homolog 1 (S. cerevisiae)	1841.13	2072.28	1887.35	1869.73	1796.04	1831	1792.29	1784.96	1748.48	1967.03	1923.09	1817.73
RCN2	reticulocalbin 2, EF-hand calcium binding domain	2147.3	1694.24	1985.32	2109.31	1822.66	1996	2214.91	2079.95	1914.11	1894.88	1909.29	2039.45
CTSC	cathepsin C	1487.78	1360.41	1618.97	1395.01	1649.45	1390.45	1602.24	1589.15	1574.83	1626.07	1649.16	1645.37
PPIF	peptidylprolyl isomerase F (cyclophilin F)	3463.71	3450.59	3662.37	3497.54	3314.16	3466.33	3521.15	3470.36	3397.04	3596	3536.91	3430.2
AHSA1	AHA1, activator of heat shock 90kDa protein ATPase homolog 1 (yeast)	2959.78	3319.94	3015.64	2844.91	2840.73	2831.29	3082.75	3156.14	3011.15	3211.76	3099.67	2963.32
RPL41	Ribosomal protein L41	18581.1	18291.7	18395.3	18290.7	18298.9	18362.2	18701.7	18611.8	18552.5	18565	18515.1	18718.7
PUM2	pumilio homolog 2 (Drosophila)	1309.57	1264.06	1459.03	1443.97	1499.67	1435.04	1371.52	1449.28	1448.02	1490.77	1594.1	1435.08
PRCP	prolylcarboxypeptidase (angiotensinase C)	1438.48	1385.43	1751.67	1400.81	1599.99	1334.97	1530.19	1609.54	1558.06	1806.05	2005.32	1722.61
MYH11	myosin, heavy polypeptide 11, smooth muscle	29.3663	34.7966	30.8998	33.0865	31.0405	32.5487	27.0411	31.4677	30.8906	25.6008	27.4585	29.6143
USP7	ubiquitin specific peptidase 7 (herpes virus-associated)	2344.4	2462.98	2563.42	2269.04	2390.6	2327.02	2327.73	2567.75	2367.96	2368.94	2521.56	2330.38
PPP1R11	protein phosphatase 1, regulatory (inhibitor) subunit 11	1294.4	1443.82	1188.47	1253.4	1173.39	1335.38	1213.89	1243.97	1122.06	1229.65	1170.75	1194.82
GRSF1	G-rich RNA sequence binding factor 1	1853.6	1864.3	1723.44	1863.64	1812.65	1884.08	1931.87	1973.87	1895.38	1920.75	1777.64	1893.26
NFKBIA	nuclear factor of kappa light polypeptide gene enhancer in B-cells inhibitor, alpha	2717.74	2584.92	2378.09	2818.68	2279.15	2994.21	2678.66	2462.31	2654.52	2611.82	2440.46	2379.78
G3BP	Ras-GTPase-activating protein SH3-domain-binding protein	2446.91	2268.04	2402.56	2301.09	2172.4	2333.21	2516.49	2336.67	2259.56	2315.86	2241.09	2376.16
TSN	translin	2632.9	2558.83	2434.69	2630.25	2451.3	2705.05	2709.15	2565.61	2480.8	2499.92	2314.25	2490.15
LAMB1	laminin, beta 1 /// laminin, beta 1	1838.54	1653.85	1594.05	1961.15	2002.97	1776.74	2116.32	1861.43	1893.22	1754.07	1512.63	1883.01
TGFBI	transforming growth factor, beta-induced, 68kDa	4721.92	4765.79	4123.79	4488.95	4345.54	4622.76	4458.38	4303.2	4242.45	4064.38	3879.61	3901.74
PFDN1	prefoldin subunit 1	934.241	982.785	919.418	962.244	876.689	996.544	888.264	951.378	930.502	963.294	954.446	919.499
IGFBP4	insulin-like growth factor binding protein 4	287.684	471.633	244.628	321.822	178.129	366.257	255.047	265.834	200.467	253.961	236.85	205.202
IDH3B	isocitrate dehydrogenase 3 (NAD+) beta	1921.88	2283.68	2066.46	1986.39	1926.49	1952.12	2010.45	2059.43	2012.12	2018.98	2121.21	1975.63
ELF3	E74-like factor 3 (ets domain transcription factor, epithelial-specific )	138.099	157.228	140.215	154.754	173.937	136.537	133.849	144.414	155.17	148.291	182.981	145.008
AAMP	angio-associated, migratory cell protein	1104.13	1257.72	1274.86	1108.94	1235.18	1074.74	1138.25	1262.88	1209.26	1234.02	1297.46	1192.43
TOMM70A	translocase of outer mitochondrial membrane 70 homolog A (S. cerevisiae)	1075.05	948.195	1066.4	1022.31	1072.02	1032.97	1180.15	1207.46	1130.96	1150.37	1116.79	1204.77
SRM	spermidine synthase	1505.18	1566.37	1537.68	1330.63	1349.7	1422.47	1433.49	1602.69	1462.12	1473.08	1462.37	1460.48
NCBP2	nuclear cap binding protein subunit 2, 20kDa	824.854	900.814	792.145	852.475	808.803	902.628	873.147	799.735	816.226	832.187	967.49	835.861
CBX1	chromobox homolog 1 (HP1 beta homolog Drosophila )	2244.67	2083	2116.98	2289.54	2012.53	2268.62	2266.85	2165.53	2076.2	2146.08	1904.46	2072.92
SNRPN /// SNURF	small nuclear ribonucleoprotein polypeptide N /// SNRPN upstream reading frame	2707.23	2954.37	3232.67	2772.86	2905.92	2621.47	2731.89	2806.09	2969.19	3054.79	3612.53	3124.14
UBE2N	ubiquitin-conjugating enzyme E2N (UBC13 homolog, yeast)	3027.45	3058.73	3075.38	3047.86	2947.09	3158.62	3211.8	3129.87	3095.05	3207.75	3031.05	3008.23
APOD	apolipoprotein D	14.8394	15.6743	15.3325	13.3592	13.7394	14.3257	13.0005	13.6729	11.396	13.8714	13.8433	14.6129
ARF5	ADP-ribosylation factor 5	874.742	1084.81	1015.13	895.005	1005.94	773.192	796.016	884.551	908.992	949.166	1042.84	919.055
ATP6V1F	ATPase, H+ transporting, lysosomal 14kDa, V1 subunit F	1730.56	1952.47	1549.16	1809.73	1641.9	1828.14	1569.72	1618.76	1534.54	1634.71	1516.26	1602.88
RPA1	replication protein A1, 70kDa	1908.12	1879.18	1865.21	1817.56	1708.44	1765.6	1916.1	1974.89	1846.49	1896.22	1860.18	1805.48
EIF4A1	Eukaryotic translation initiation factor 4A, isoform 1	12624.5	13143.7	12741.8	12807.6	11894.9	12982.1	12718.9	12961.7	12253.6	12832.7	12156	12752.8
ZFP36	zinc finger protein 36, C3H type, homolog (mouse)	145.544	170.707	145.14	154.957	160.769	159.102	166.075	158.784	175.029	154.519	179.868	148.208
PSMA3	proteasome (prosome, macropain) subunit, alpha type, 3	3125.8	3133.67	2946.18	2931.12	2937.11	3051.5	3175.36	3252.79	3144.73	3345.63	3007.5	3199.43
CTNNB1	catenin (cadherin-associated protein), beta 1, 88kDa	5693.46	4852.17	4522.09	5228.97	4733.38	5663.16	5558.12	5322.86	4912.25	5007.67	4229.91	5080.91
UBL3	ubiquitin-like 3	380.593	368.105	301.559	415.438	407.586	441.393	409.769	389.876	388.569	385.996	362.428	381.459
DUSP3	dual specificity phosphatase 3 (vaccinia virus phosphatase VH1-related)	833.294	935.38	825.497	914.733	909.973	876.264	811.025	804.819	847.24	857.984	888.245	858.512
FHL1	four and a half LIM domains 1	15.0228	18.2528	19.0898	23.0119	18.6893	17.2473	15.0785	17.739	18.1633	17.4913	18.9165	19.7724
ZNHIT1	zinc finger, HIT type 1	1010.18	1020.65	923.349	993.698	1049.71	988.725	936.378	903.36	972.057	982.407	957.978	924.874
SAR1A	SAR1 gene homolog A (S. cerevisiae)	1488.84	1371.22	1440.84	1494.25	1469.69	1543.76	1617.94	1515.03	1486.32	1475.08	1468.01	1528.68
PABPN1	poly(A) binding protein, nuclear 1	5061	5125.41	5568.08	4821.56	4887.64	4814.87	5081.76	5165.27	4882.62	5112.53	5540.53	5229.1
TRIP12	thyroid hormone receptor interactor 12	1861.85	1975.7	1800.33	2054.01	1837.38	2144.2	1932.56	1937.04	1904.19	1978.9	1783.72	1884.38
JARID1B	Jumonji, AT rich interactive domain 1B (RBP2-like)	580.599	654.231	576.583	669.326	675.33	627.878	598.628	622.825	581.849	633.502	713.851	627.717
ACTG1	actin, gamma 1	15698.4	16066.2	14405.7	15803.7	15494	16295.9	15783.2	15426.1	15462.5	15231.5	13888.6	14771.1
LAMP1	lysosomal-associated membrane protein 1	4317.97	4556.47	4018.73	4333.17	4269.46	4410.02	4242.78	4289.16	4326.55	4278.24	4289.92	4446.93
GYG1	glycogenin 1	1615.81	1512.18	1606.1	1558.14	1620.04	1408.06	1785.82	1804.96	1733.39	1859.31	1698.28	1719.89
MCM3	MCM3 minichromosome maintenance deficient 3 (S. cerevisiae)	2819.19	2836.85	3433.49	2568.15	2555.06	2543.26	2879.32	2917.93	2614.81	2878.25	3017.95	2685.32
VAMP2	Vesicle-associated membrane protein 2 (synaptobrevin 2)	74.3191	89.0442	86.4348	79.2918	77.3776	84.1276	78.2985	79.7109	76.6595	83.6623	100.51	79.0007
RAE1	RAE1 RNA export 1 homolog (S. pombe)	1920.58	2013.05	1895.13	1983.88	1883.61	1878.7	1921.7	2065.7	1899.75	1905.85	1893.1	1837.55
CLIC4	chloride intracellular channel 4	1571.71	1322.12	1602.99	1465.9	1593.41	1551.72	1626.37	1634.46	1635.73	1677.61	1592.46	1673.85
CLSTN1	calsyntenin 1	527.159	602.502	600.58	528.826	565.771	550.051	575.146	587.604	564.459	626.419	746.412	620.087
SORD	sorbitol dehydrogenase	1865.35	1927.08	1812.87	1871.35	1709.46	1915.52	1782.07	1799.68	1625.69	1762.78	1797.25	1740.36
FSCN1	fascin homolog 1, actin-bundling protein (Strongylocentrotus purpuratus)	673.911	950.628	481.044	733.444	589.749	813.995	498.628	459.162	423.03	462.677	352.368	395.363
ID2	inhibitor of DNA binding 2, dominant negative helix-loop-helix protein	4478.85	3591.63	2726.38	3653.14	2617.72	4018.1	3765.31	3141.23	2972.75	2820.63	2302.25	2741.7
ID2 /// ID2B	inhibitor of DNA binding 2, dominant negative helix-loop-helix protein /// inhibitor of DNA binding 2B, dominant negative helix-loop-helix protein	1392.85	1021.1	832.654	1164.95	733.51	1307.39	1063.15	813.794	799.25	748.478	574.77	841.841
GOLGA4	golgi autoantigen, golgin subfamily a, 4	1401.25	1218.19	1558.45	1387.25	1424.04	1438.64	1606.71	1509.58	1511.68	1494.07	1516.24	1593.41
UQCRQ	ubiquinol-cytochrome c reductase, complex III subunit VII, 9.5kDa	3779.18	4080.65	3737.63	3685.02	3654.81	3740.6	3700.4	3778.49	3633.4	3735.41	3792.96	3690.96
SAMM50	sorting and assembly machinery component 50 homolog (S. cerevisiae)	1510	1665.31	1462.79	1510.96	1472.72	1574.64	1535.97	1527.61	1494.42	1572.21	1515.69	1477.74
DCTD	dCMP deaminase	1066.45	1123.65	1191.19	1032.64	1067.43	1053.72	1045.42	1110.37	1095.45	1158.99	1345.48	1161.29
ETF1	eukaryotic translation termination factor 1	2685.18	2611.43	2759.78	2651.82	2518.58	2801.73	2792.09	2674.69	2601.09	2934.31	2598.5	2684.17
SNW1	SNW domain containing 1	1095.72	1145.27	1091.73	1173.56	1123.58	1203.3	1210.49	1165.52	1160.46	1163.96	1112.2	1140.12
GLB1	galactosidase, beta 1	1140.43	1278.44	1307.59	1067.82	1256.39	1110.47	1139	1154.19	1197.78	1321.89	1613.4	1255.91
NME1	non-metastatic cells 1, protein (NM23A) expressed in	6975.08	7170.74	6586.81	6945.64	6632.71	6875.68	6970.46	7167.32	6958.12	7074.63	6178.63	6806.85
PODXL	podocalyxin-like	26.5772	29.1077	24.6774	31.3782	24.0363	26.4477	26.3125	26.1313	20.9906	25.6062	24.1729	18.4992
FAT	FAT tumor suppressor homolog 1 (Drosophila)	2757.36	2580.57	2513.63	2742.61	2704.14	2889.99	2836.59	2636.36	2765.6	2733.08	2443.57	2782.87
TXNDC13	thioredoxin domain containing 13	801.587	740.872	745.534	858.407	845.284	893.294	915.819	813.878	815.117	784.059	829.038	836.558
SEC23B	Sec23 homolog B (S. cerevisiae)	1966.35	2052.03	1876.92	1961.39	1886.07	2066.1	2006.79	2079.46	1987.73	2068.36	1982.94	1983.3
DDX39	DEAD (Asp-Glu-Ala-Asp) box polypeptide 39	1374.21	1445.76	1590.53	1275.73	1265.39	1407.13	1526.33	1572.12	1437.63	1588.63	1456.38	1465.98
SFPQ	splicing factor proline/glutamine-rich (polypyrimidine tract binding protein associated)	3567.63	3468.79	3415.69	3473.79	3500.72	3616.9	3869.43	3845.35	3582.62	3539.82	3273.79	3606.8
IRAK1	interleukin-1 receptor-associated kinase 1	2131.3	2351.3	2225.04	2212.31	2111.97	2152.23	2098.6	2199.76	2137.27	2149.32	2151.91	2111.71
TXNL1	thioredoxin-like 1	2974.62	2831.12	2626.77	2935.95	2857.12	2982.42	3064.37	3039.83	2918.99	2984.31	2673.19	2918.64
SMC1A	structural maintenance of chromosomes 1A	1082.78	908.331	1043.36	954.54	1006.79	998.952	1077.67	1072.72	1010.74	931.96	960.236	1039.96
ANXA2	annexin A2	2354.13	2591.05	2580.36	2142.31	2419.78	2214.71	2578.79	2800.8	2626.39	2795.75	2888.01	2774.31
NISCH	nischarin	789.119	949.711	783.211	879.877	729.567	924.354	683.068	724.114	676.122	731.225	743.378	690.327
EIF3S3	eukaryotic translation initiation factor 3, subunit 3 gamma, 40kDa	4818.04	5034.77	4712.63	4770.15	4855.64	4877.24	4630.17	4696.52	4842.19	4949.88	4839.09	4816.61
LEREPO4	likely ortholog of mouse immediate early response, erythropoietin 4	4594.65	4197.54	4350.29	4332.09	4432.91	4479.41	4732.51	4773.47	4843.35	4544.63	3947.32	4666.33
PPP4R1	protein phosphatase 4, regulatory subunit 1	1212.84	1211.38	1292.73	1263.19	1204.21	1345.09	1276.21	1306.82	1242.04	1306	1317.29	1281.68
KRT18	keratin 18	10508	11969.6	10147.5	10584.9	10153.8	11094.8	10018.2	10831.7	10460.4	10496.5	9754.35	10389.8
COX7A2	cytochrome c oxidase subunit VIIa polypeptide 2 (liver)	4269.86	4184.3	4332.35	4231.34	4339.57	4177.93	4250.38	4178.47	4283.76	4283.57	4254.16	4398.9
INPPL1	inositol polyphosphate phosphatase-like 1	187.863	196.628	193.104	206.395	164.085	193.738	177.555	188.378	177.938	193.28	234.816	187.456
OAT	ornithine aminotransferase (gyrate atrophy)	1591.35	1315.01	1497.98	1560.37	1686.91	1579.97	1768.89	1688.32	1713.26	1764.1	1594.45	1727.23
PHB2	prohibitin 2	5209.5	5969.08	5894.04	4909.82	5057.46	5207.29	5219.13	5459.99	5129.11	5285.75	5873	5369.95
IFITM1	interferon induced transmembrane protein 1 (9-27)	103.79	136.821	141.338	111.777	140.177	106.568	116.545	121.644	115.965	133.279	203.356	125.488
PPP1R12A	protein phosphatase 1, regulatory (inhibitor) subunit 12A	807.145	800.795	732.579	831.961	833.344	856.243	945.409	834.302	805.568	802.091	747.771	835.274
CNN2	calponin 2	460.664	496.047	443.534	420.275	369.961	463.436	423.909	414.915	402.04	402.797	374.145	403.562
PWP1	PWP1 homolog (S. cerevisiae)	1657.64	1594.67	1646.3	1613.86	1611.86	1611.85	1841.82	1820	1822.68	1723.75	1537.94	1673.46
ICMT	isoprenylcysteine carboxyl methyltransferase	1653.44	1651.17	1725.46	1560.75	1565.79	1482.13	1591.96	1691.24	1629.35	1667.2	1651.46	1597.76
ALDH9A1	aldehyde dehydrogenase 9 family, member A1	1486.58	1415.98	1506.95	1353.96	1505.95	1482.21	1522.97	1560.16	1533.47	1600.17	1582.46	1624.34
AP1G2	adaptor-related protein complex 1, gamma 2 subunit	537.465	694.788	630.858	558.682	558.242	595.327	491.014	502.265	473.8	531.994	562.199	512.65
RUVBL1	RuvB-like 1 (E. coli)	982.181	1080.51	898.336	957.426	860.688	952.132	1022.48	1021.37	897.966	966.24	872.715	936.623
CALD1	caldesmon 1	3140.55	2814.58	2601.98	3055.5	3002.23	3195.73	3077.34	2703.44	2684.42	2670.84	2276.44	2652.33
GPAA1	glycosylphosphatidylinositol anchor attachment protein 1 homolog (yeast)	330.633	367.544	353.109	323.294	342.085	331.372	319.211	347.476	342.696	333.422	385.507	329.802
PRDX3	peroxiredoxin 3	4086.12	3815.46	4084.09	4141.45	4048.67	3996.59	4267.82	4201.8	4157.9	4271.52	4128.86	4202.59
MBTPS1	membrane-bound transcription factor peptidase, site 1	709.614	813.234	753.116	738.628	743.982	777.88	682.544	710.771	672.099	774.899	789.916	733.929
NBL1	neuroblastoma, suppression of tumorigenicity 1	135.877	168.413	108.947	149.871	123.755	146.761	125.384	130.711	119.461	133.25	115.088	123.144
SND1	staphylococcal nuclease domain containing 1	819.628	825.371	940.419	771.878	890.457	782.878	859.33	866.005	868.605	863.633	1021.4	908.368
DARS	aspartyl-tRNA synthetase	4381.26	4472.61	4202.75	4495.71	4549.43	4534.57	4358.37	4574.63	4320.51	4384.29	4931.98	4472.81
INSIG1	insulin induced gene 1	14.3419	13.8934	13.2002	13.1073	13.9571	12.5074	12.5775	13.9571	16.8537	15.1798	14.6747	13.1775
RRAGA	Ras-related GTP binding A	2651.63	2849.17	2481.81	2750.4	2519.04	2834.87	2494.63	2551.09	2444.15	2643.56	2583.73	2560.9
ACP1	acid phosphatase 1, soluble	3684.38	4022.97	4022.86	3888.56	4036.43	3805.68	3779.66	3860.71	3934.73	4115.13	4141.38	4024.25
IER3	immediate early response 3	2136.81	2491.63	2452.5	2076.85	2124.26	2198.91	2560.98	2890.28	2690.82	2620.4	2162.77	2592.97
EIF2B1	eukaryotic translation initiation factor 2B, subunit 1 alpha, 26kDa	870.534	853.418	827.844	821.122	857.354	838.438	861.654	909.458	852.955	862.186	820.961	820.027
CYB5B	cytochrome b5 type B (outer mitochondrial membrane)	1249.54	1052.25	1425.21	1158.91	1193.08	1088.47	1416.78	1323.25	1335.02	1329.07	1197.44	1435.83
FXR1	fragile X mental retardation, autosomal homolog 1	2502.48	2365.86	2542.86	2646.94	2674.12	2515.33	2671.81	2638.14	2631.87	2637.68	2716.37	2573.21
CPSF1	cleavage and polyadenylation specific factor 1, 160kDa	706.395	874.959	841.978	737.939	790.101	788.752	736.082	789.24	727.311	770.747	809.119	750.367
CLPTM1	cleft lip and palate associated transmembrane protein 1	325.719	421.792	406.461	313.657	337.378	333.128	317.391	329.536	317.141	337.235	417.036	334.35
BST2	bone marrow stromal cell antigen 2	317.151	387.802	295.53	279.508	343.688	239.744	348.841	384.043	340.021	366.092	437.033	354.648
IFNGR2	interferon gamma receptor 2 (interferon gamma transducer 1)	1557.79	1746.29	1874.53	1505.62	1784.79	1489.29	1618.75	1651.67	1650.27	1832.05	2110.42	1711.34
JMJD1B	jumonji domain containing 1B	739.721	832.673	771.656	772.754	736.03	825.65	734.613	780.791	729.737	758.496	793.188	764.755
TSTA3	tissue specific transplantation antigen P35B	524.723	610.268	624.871	528.086	565.678	511.998	530.781	537.992	555.448	593.327	591.73	585.069
TNC	Tenascin C (hexabrachion)	7.54283	6.77674	7.42742	6.85338	6.62885	6.40755	7.28219	7.82283	6.13847	7.89932	6.92482	7.66689
SCARB2	scavenger receptor class B, member 2	433.197	358.992	267.428	440.194	401.211	481.56	408.295	364.207	384.595	367.302	303.338	338.16
JAK1	Janus kinase 1 (a protein tyrosine kinase)	1498.47	1511.01	1216.56	1510.22	1292.39	1681.61	1389.54	1345.91	1304.45	1389.91	1284.16	1361.05
UBE2L6	ubiquitin-conjugating enzyme E2L 6	456.757	509.794	405.303	488.653	467.088	479.907	414.972	408.661	402.808	428.245	403.01	403.181
KRT19	keratin 19	8101.82	9107.49	4890.02	8701.78	6864.59	9347.99	7268.47	6871.53	6784.13	6353.43	4092.34	6091.06
PACSIN2	protein kinase C and casein kinase substrate in neurons 2	2102.01	2360.61	2254.88	2133.56	1958.82	2088.26	2116.49	2206.56	2070.11	2280.43	2273.18	2169.16
COPS5	COP9 constitutive photomorphogenic homolog subunit 5 (Arabidopsis)	1026.52	922.648	1048.36	913.361	962.667	944.447	1027.59	1107.43	968.548	1101.31	1030.69	1053.81
CNIH	cornichon homolog (Drosophila)	3101.92	2585.91	2857.36	2880.57	2656.9	2767.98	3079.37	2989.11	3023.66	2835.83	2706.92	2934.87
HSPG2	heparan sulfate proteoglycan 2 (perlecan)	604.31	742.962	555.218	626.23	609.119	585.863	593.537	583.269	598.893	546.209	523.824	555.873
ITGA6	integrin, alpha 6	1549.29	1524.07	1373.79	1677.74	1445.13	1627.45	1534.52	1420.9	1403.09	1317.29	1246.07	1462.78
ARL1	ADP-ribosylation factor-like 1	917.137	873.62	980.384	863.301	952.147	856.441	1040.36	1052.54	1019.34	1097.72	1051.58	1040.83
ACSL3	acyl-CoA synthetase long-chain family member 3	1724.12	1415.38	2229.33	1396.64	2112.16	1445.6	2052.83	2087.49	2118.36	2061.53	2346.33	2228.74
SMC4	structural maintenance of chromosomes 4	1515.37	1271.33	1591.02	1285.4	1431.73	1394.43	1685.96	1646.47	1524.52	1477.51	1535.3	1603.63
RPS17	ribosomal protein S17	12222.6	12651.3	12338.3	12223.3	12359.3	12157.8	12324.2	12394.2	12180.2	12375.3	12687.8	12774.2
TIMP1	TIMP metallopeptidase inhibitor 1	2579.01	3013.63	1807.45	2727.66	2067.6	3200.89	2412.31	2190.85	2209.85	2247.61	1896.79	2238.42
GJA1	gap junction protein, alpha 1, 43kDa (connexin 43)	4.67815	4.35439	5.69793	4.79443	4.67815	3.94078	5.2177	5.30577	5.01916	5.71007	5.49871	4.90239
MARCKS	Myristoylated alanine-rich protein kinase C substrate	4004.79	3646.33	3059.96	4050.41	3586.03	4489.73	3582.25	3205.79	3304.9	3029.2	2589.97	3367.43
USP14	ubiquitin specific peptidase 14 (tRNA-guanine transglycosylase)	2190.2	2023.58	1919.69	2180.87	2209.9	2228.89	2109.92	2108.48	2123.51	2060.66	1809.87	2049.78
GYS1	glycogen synthase 1 (muscle)	193.907	239.529	198.35	186.717	178.339	199.859	172.091	185.815	181.049	188.15	211.259	181.178
AKAP1	A kinase (PRKA) anchor protein 1	2025.34	2033.92	2103.29	1925.12	2007.54	2059.86	2189.28	2080.95	2012.74	1960.51	2230.22	2017.2
PSMA1	proteasome (prosome, macropain) subunit, alpha type, 1 /// proteasome (prosome, macropain) subunit, alpha type, 1	3265.82	3279.16	3120.45	3296.21	3294.96	3370.69	3394.06	3483.58	3278.24	3334.37	3125.21	3294.96
C3ORF37	chromosome 3 open reading frame 37	485.759	502.948	528.192	439.754	448.1	437.172	488.36	529.162	530.604	503.181	536.574	525.719
ARS2	ARS2 protein	1726.67	1825.11	1929.9	1651.23	1604.23	1669.98	1758.51	1838.78	1683.22	1853.75	1862.24	1749.99
DLG5	discs, large homolog 5 (Drosophila)	1252.84	1243.25	1119.68	1314.76	1147.94	1383.24	1204.75	1074.77	1128.26	1130.45	1132.92	1142.22
PMPCB	peptidase (mitochondrial processing) beta	2546.68	2336.54	2666.29	2432.42	2572.37	2451.96	2581.38	2591.38	2657.65	2574.66	2688.53	2621.82
C14ORF92	chromosome 14 open reading frame 92	1279.61	1399.42	1188.88	1312.14	1192.4	1264.29	1182.46	1267.39	1177.95	1213.26	1239.05	1254.86
API5	apoptosis inhibitor 5	944.834	865.372	822.943	937.294	788.315	945.246	1034.42	912.559	837.072	816.628	645.711	887.24
TPD52	tumor protein D52	1072.49	946.22	984.984	1013.11	1025.13	1041.46	1127.15	1054.69	1080.3	1108.92	970.011	1036.93
OPRS1	opioid receptor, sigma 1	1029.06	1112.46	1136.87	906.23	1015.41	965.928	1061.79	999.512	1000.02	1041.49	1055.92	1005.71
EGR1	early growth response 1	79.382	109.649	120.325	85.6723	126.044	93.9314	116.211	148.675	149.41	148.408	138.694	168.799
NP	nucleoside phosphorylase	1087.79	1171.03	929.836	1115.9	909.139	1150.45	1117.22	1180.11	1053.55	1105.64	980.08	1045.65
SFRS4	splicing factor, arginine/serine-rich 4	1055.53	1099.85	1322.64	1081.27	1099.43	1125.39	1146.94	1212.64	1092.82	1219.13	1302.73	1213.91
DNMT1	DNA (cytosine-5-)-methyltransferase 1	796.579	803.801	898.325	796.455	784.628	773.619	804.481	821.374	768.145	829.627	771.462	781.755
PSMC6	proteasome (prosome, macropain) 26S subunit, ATPase, 6	2770.21	2510.97	2463.54	2718.21	2738.73	2634.59	3121.11	2856.52	2859.92	2737	2478.46	2835.49
CCND3	cyclin D3	360.092	440.401	341.05	362.378	322.589	408.382	304.084	329.069	289.108	309.783	308.707	303.778
PGRMC2	progesterone receptor membrane component 2	770.365	652.849	644.053	783.554	777.595	769.046	804.883	767.588	782.115	704.659	746.801	751.187
PPP1R10	protein phosphatase 1, regulatory subunit 10	418.744	504.18	453.098	441.163	491.904	495.73	406.561	448.908	439.149	465.154	496.461	463.247
ENTPD6	ectonucleoside triphosphate diphosphohydrolase 6 (putative function)	1094.12	1329.13	1393.96	1028.65	1196.12	1072.88	1155.41	1228.16	1196.29	1299.48	1475.84	1255.1
PSMD7	proteasome (prosome, macropain) 26S subunit, non-ATPase, 7 (Mov34 homolog)	1333.47	1224.23	1175.46	1242.88	1284.44	1347.31	1398.35	1379.35	1324.55	1367.58	1289.59	1348.15
PEX19	peroxisomal biogenesis factor 19	300.99	325.044	299.419	303.903	297.049	319.671	295.623	308.85	294.378	317.145	300.53	299.483
NIPSNAP1	nipsnap homolog 1 (C. elegans)	1733.88	1967.65	1839.43	1800.58	1748.88	1693.69	1510.99	1592.24	1622.16	1692.44	1973.05	1733.41
MYBL2	v-myb myeloblastosis viral oncogene homolog (avian)-like 2	354.115	369.324	472.505	297.386	360.411	303.189	374.534	429.992	375.416	394.065	439.518	375.82
RANBP2	RAN binding protein 2	1433.41	1290.79	1236.16	1435.47	1253.49	1458.23	1376.34	1304.54	1282.22	1185.67	1096.37	1321.18
TUBG1	tubulin, gamma 1	2503.23	2723.89	2774.54	2402.42	2510.28	2416.35	2530.21	2656.2	2477.29	2552.84	2712.8	2562.56
ACIN1	apoptotic chromatin condensation inducer 1	383.152	473.294	438.483	401.558	395.746	446.68	395.378	370.812	379.603	443.95	506.82	406.735
SNX1	Sorting nexin 1	1176.65	1351.08	1415.64	1188.27	1304.71	1211.04	1226.59	1276.62	1283	1427.51	1475.44	1322.09
MRPL49	mitochondrial ribosomal protein L49	1252.82	1353.73	1240.93	1216.92	1203.2	1243.71	1244.28	1308.71	1252.85	1377.15	1357.4	1333.19
EPB41L2	erythrocyte membrane protein band 4.1-like 2	950.162	925.011	1225.61	956.456	1099.79	874.36	1145.88	1208.55	1180.36	1207.59	1275.12	1248.47
LAPTM5	lysosomal associated multispanning membrane protein 5	229.676	262.464	111.907	261.152	186.249	302.294	172.743	170.378	164.326	137.497	106.683	135.518
GALNT1	UDP-N-acetyl-alpha-D-galactosamine:polypeptide N-acetylgalactosaminyltransferase 1 (GalNAc-T1)	1221.11	1133.12	1183.29	1226.61	1254.08	1220.06	1291.02	1202.02	1327.6	1278.35	1285.09	1289.59
C10ORF7	chromosome 10 open reading frame 7	1947.05	1943.99	1846.68	1761.8	1727.45	1899.41	1874.92	1933.04	1791.31	1821.59	1621.53	1847.3
ELAVL1	ELAV (embryonic lethal, abnormal vision, Drosophila)-like 1 (Hu antigen R)	2931.28	3071.88	3159.38	2806.87	2709.99	2877.96	2910.82	2955.01	2823.31	2830.51	2849.85	2796.8
KIAA0100	KIAA0100	887.529	995.829	910.5	888.985	914.432	869.039	896.927	906.748	894.711	893.226	982.935	906
TPR	translocated promoter region (to activated MET oncogene)	1188.67	1121.17	1231.8	1234.2	1376.17	1226.27	1289.39	1308.15	1389.27	1189.06	1285.3	1300.17
CLCN3	chloride channel 3	1141.43	1141.13	951.784	1257.26	1114.26	1249.09	1160.87	1085.88	1062.65	1111.38	892.441	1059.08
MARCH6	Membrane-associated ring finger (C3HC4) 6	627.16	638.962	742.044	654.651	705.65	678.695	726.953	735.348	732.556	742.743	780.751	733.869
EIF1B	eukaryotic translation initiation factor 1B	2085.42	1960.41	1916.25	2209.28	2119.84	2166.32	2150.54	2029.58	2067.74	2124.44	1880.34	2068.81
SGK	serum/glucocorticoid regulated kinase	537.881	530.728	908.879	565.337	595.479	568.44	758.346	766.83	775.148	907.908	994.815	909.996
NDUFS3	NADH dehydrogenase (ubiquinone) Fe-S protein 3, 30kDa (NADH-coenzyme Q reductase)	1680.42	1864.95	1814.98	1612.26	1632.26	1706.35	1641.23	1731.2	1709.35	1788.91	1901.88	1720.32
SFRS1	splicing factor, arginine/serine-rich 1 (splicing factor 2, alternate splicing factor)	2563.49	2204.78	2607.15	2357.05	2532.47	2417.72	2919.37	2733.45	2540.67	2629.94	2566.94	2693.65
CD14	CD14 molecule /// CD14 molecule	33.4238	40.1391	39.4422	35.2646	34.887	20.8235	31.973	36.462	41.3777	43.474	52.3083	37.8565
LUM	lumican	4.7798	4.94068	4.32304	4.3804	4.54513	4.67027	5.18084	4.1745	4.0374	5.33068	4.74546	4.30798
PTK9	PTK9 protein tyrosine kinase 9	710.711	654.412	594.405	725.755	679.263	742.705	720.727	653.146	640.382	633.023	559.272	660.777
TP53	tumor protein p53 (Li-Fraumeni syndrome)	227.529	263.632	206.307	235.861	195.442	265.405	209.561	206.311	195.078	211.707	197.659	196.439
SAFB	Scaffold attachment factor B	681.754	809.536	802.483	700.312	767.211	707.864	770.281	796.211	771.026	790.294	950.021	792.209
ECE1	endothelin converting enzyme 1	222.667	238.211	253.49	239.148	225.73	235.946	209.794	219.128	217.341	232.086	242.961	233.714
JOSD1	Josephin domain containing 1	836.736	999.956	988.232	892.206	929.814	938.838	863.982	933.058	918.406	904.156	950.995	934.442
COX6C	cytochrome c oxidase subunit VIc	5194.54	5668.59	5448.63	5449.62	5408.28	5108.83	5323.83	5186.79	5341.2	5612.09	5354.37	5450.15
MCM5	MCM5 minichromosome maintenance deficient 5, cell division cycle 46 (S. cerevisiae)	963.702	948.134	1084.37	818.718	810.51	917.975	950.722	1024.62	883.24	912.936	941.527	880.765
RPA2	replication protein A2, 32kDa	590.033	600.686	574.794	555.226	553.544	573.211	596.794	587.162	546.294	579.057	562.651	568.991
NDUFS5	NADH dehydrogenase (ubiquinone) Fe-S protein 5, 15kDa (NADH-coenzyme Q reductase)	7247.33	7865.35	6828.91	7439.4	7532.57	7066.68	7177.23	7246.07	7358.07	7232.92	6450.61	7050.69
TSG101	tumor susceptibility gene 101	1652.39	1749.98	1550.18	1767.08	1796.55	1764.75	1552.71	1606.01	1614.02	1690.85	1579.88	1605.03
TBCD	tubulin-specific chaperone d	479.961	540.744	527.319	468.991	490.591	479.938	462.938	475.033	461.091	476.9	539.111	472.251
WSB2	WD repeat and SOCS box-containing 2	1731.09	1645.88	1380.96	1913.07	1774.84	1960.87	1756.94	1706.32	1574.28	1686.56	1295.49	1635.44
MTHFD2	methylenetetrahydrofolate dehydrogenase (NADP+ dependent) 2, methenyltetrahydrofolate cyclohydrolase	2676.38	2370.89	4332.62	2488.79	3563.18	2482.44	3234.52	3452.67	3396.2	3607.69	3314.01	3937.42
PSME2	proteasome (prosome, macropain) activator subunit 2 (PA28 beta)	4975.5	4992.14	5242.61	4562.33	4774.44	4673.14	5055.71	5153.32	5143.74	5209.73	5198.06	5072.54
DAXX	death-associated protein 6	659.46	696.964	644.634	613.544	595.298	674.712	647.904	632.825	594.16	626.21	606.157	591.132
TMEM106C	transmembrane protein 106C	926.013	954.722	1087.26	893.979	936.169	911.378	935.737	947.743	964.402	1003.83	1200.35	1037.52
HEXA	Hexosaminidase A (alpha polypeptide)	1266.71	1372.86	1184.85	1341	1355.23	1354.8	1194.6	1269.53	1291.13	1255.85	1343.85	1322.71
ELAC2	elaC homolog 2 (E. coli)	551.823	612.846	520.793	539.808	523.783	557.113	605.749	619.371	615.372	581.599	588.463	572.163
CLINT1	clathrin interactor 1	1322.6	1213.5	1205.24	1336.87	1271.97	1282.5	1400.63	1229.96	1221.21	1214.59	1170.6	1239.33
SNRPA	small nuclear ribonucleoprotein polypeptide A	1062.42	1261.05	1311.35	925.813	944.356	1068.18	1101.96	1189.79	1008.42	1142.75	1255.36	1118.09
SCAMP3	secretory carrier membrane protein 3	754.48	870.188	829.133	762.359	681.274	794.766	734.934	783.81	774.276	815.172	809.679	809.432
AZIN1	antizyme inhibitor 1	1232.93	1264.85	1281.54	1252.99	1274.47	1308.24	1327.21	1348.38	1322.88	1346.34	1370.19	1322.88
ADNP	activity-dependent neuroprotector	2158.94	1877.27	1968.27	2380.62	2310.85	2368.56	2110.57	1988.03	2015.5	1939.06	1773.39	2016.88
NCAPD2	non-SMC condensin I complex, subunit D2	498.216	419.597	501.794	384.544	454.321	418.314	470.468	508.646	523.918	494.73	558.14	502.582
KIAA0494	KIAA0494	458.061	463.215	431.921	502.128	445.378	510.271	466.119	468.448	471.754	458.246	444.544	431.115
RNF13	ring finger protein 13	925.885	943.77	1080.27	954.461	1109.2	939.967	985.334	1000.75	1064.21	1061.81	1188.32	1057.8
AIP	aryl hydrocarbon receptor interacting protein	618.06	725.546	702.759	624.878	639.461	632.461	588.017	614.961	604.076	682.805	727.687	629.36
RELA	v-rel reticuloendotheliosis viral oncogene homolog A, nuclear factor of kappa light polypeptide gene enhancer in B-cells 3, p65 (avian)	478.345	500.111	426.406	485.795	468.396	508.614	451.895	427.276	410.841	458.641	462.951	428.711
RNASE1	ribonuclease, RNase A family, 1 (pancreatic)	29.1732	26.8258	28.4355	26.0112	27.2657	26.0112	20.5752	27.8171	25.8827	24.55	26.0112	25.9452
ADAR	adenosine deaminase, RNA-specific	1911.04	1980.85	1976.65	2020.46	2025.64	2035.84	1901.97	1984.48	1926.8	2018.6	1974.04	1910.77
FBLN1	fibulin 1	488.764	537.625	565.693	474.697	528.378	485.878	536.619	501.031	510.571	598.744	651.889	520.73
DDX42	DEAD (Asp-Glu-Ala-Asp) box polypeptide 42	1519.85	1456.86	1488.66	1565.71	1563.7	1620.88	1464.47	1447.31	1463.66	1462.57	1380.13	1430.08
DHRS7	Dehydrogenase/reductase (SDR family) member 7	1099	1164.28	889.041	1200.57	1170	1173.97	1100.38	1120.91	1142.03	1115.63	1014.27	1073.93
DHCR7	7-dehydrocholesterol reductase	544.635	532.11	783.778	446.509	577.504	481.345	561.042	647.473	677.299	638.067	1185.92	709.054
AEBP1	AE binding protein 1	49.165	44.5523	55.2109	50.4178	47.1715	42.711	40.6745	43.5596	49.0631	45.0858	48.796	52.3614
SMG7	Smg-7 homolog, nonsense mediated mRNA decay factor (C. elegans)	468.34	517.828	432.721	472.532	438.23	503.213	507.449	503.876	448.666	506.525	458.502	459.403
LBR	lamin B receptor	2351.01	1944.48	2400.56	2072.04	2147.88	2122.46	2520.68	2306.3	2204.28	2114.31	2139.71	2387.08
VARS	valyl-tRNA synthetase	820.549	1047.96	863.48	816.396	816.213	847.34	817.056	844.88	826.615	826.749	746.521	787.022
FER1L3	fer-1-like 3, myoferlin (C. elegans)	442.378	540.378	163.3	530.751	235.878	709.412	403.34	344.428	301.171	300.205	109.763	249.208
OSBP	oxysterol binding protein	439.336	475.2	429.968	479.014	481.198	459.803	448.961	460.042	440.628	475.519	531.143	458.283
SLC29A1	solute carrier family 29 (nucleoside transporters), member 1	211.421	309.188	274.906	222.195	223.066	210.281	213.605	224.869	199.135	237.693	267.847	213.156
POLR2B	polymerase (RNA) II (DNA directed) polypeptide B, 140kDa	2284.79	2301.77	2225.33	2341.75	2223.99	2389.84	2287.66	2229.12	2246.66	2210.45	2149.15	2209.8
CKAP1	cytoskeleton associated protein 1	2743.57	3154.77	2994.17	2710.22	2749.2	2846.49	2553.38	2716.37	2656.88	2884.99	3110.6	2860.58
PRKAG1	protein kinase, AMP-activated, gamma 1 non-catalytic subunit	361.659	418.554	341.878	353.004	381.378	329.987	336.262	383.841	367.628	386.693	401.238	389.86
ATXN2L	ataxin 2-like	104.8	123.187	138.181	103.486	96.1426	102.473	98.3642	109.101	99.9771	120.381	143.089	108.747
VPS26A	vacuolar protein sorting 26 homolog A (yeast)	2198.79	2050.3	1937.04	2263.58	2047.78	2365.81	2224.64	2176.54	2140.21	2090.48	1933.13	2112.06
ENG	endoglin (Osler-Rendu-Weber syndrome 1)	56.3759	69.8486	59.0818	62.2431	56.6687	52.9423	60.7505	59.7614	63.5554	62.0779	60.5333	61.5165
SH3BP5	SH3-domain binding protein 5 (BTK-associated)	29.8644	28.4036	25.1049	34.4316	25.0156	26.4552	24.6772	24.8704	25.8393	23.852	23.695	25.7871
TOMM7 /// LOC201725	translocase of outer mitochondrial membrane 7 homolog (yeast) /// hypothetical protein LOC201725	2390.09	2551.86	2755.57	2362.43	2521.41	2311.05	2471.63	2528.39	2564.54	2690.02	3028.29	2653.37
TBC1D5	TBC1 domain family, member 5	776.875	903.794	842.6	894.794	773.752	848.064	750.766	792.653	783.001	800.658	923.193	789.754
GBAS	glioblastoma amplified sequence	1206.2	1210.86	1207.71	1234.55	1217.27	1216.81	1187.58	1182.89	1140.59	1173.49	1174.62	1256.19
UBE3C	ubiquitin protein ligase E3C	496.495	508.929	481.044	521.17	488.891	510.206	514.841	499.506	478.276	519.231	514.389	507.076
AYTL2	acyltransferase like 2	1880.59	2155	1445.73	2112.25	1729.31	2108.24	1506.61	1536.76	1499.95	1550.15	1416.62	1437.46
SCARB1	scavenger receptor class B, member 1	502.009	581.067	621.563	408.311	439.628	472.044	471.32	513.315	462.311	509.516	631.208	509.684
KRT5	keratin 5 (epidermolysis bullosa simplex, Dowling-Meara/Kobner/Weber-Cockayne types)	33.4044	22.9342	25.7941	24.9831	26.816	23.2917	21.6268	25.5676	24.7721	21.0306	25.06	25.8718
TIMM17A	translocase of inner mitochondrial membrane 17 homolog A (yeast)	2824.34	2655.6	2304.49	3059.78	2551.51	2912.69	3158.74	2866.17	2708.53	2789.71	2341.25	2781.16
RNF14	ring finger protein 14	285.228	254.034	199.745	282.851	257.947	285.527	295.006	287.484	269.754	297.506	214.628	263.667
SCCPDH	saccharopine dehydrogenase (putative)	987.669	987.747	1091.88	957.128	1058.42	986.394	1041.6	1103.96	1077.93	1113.28	1188.96	1054.76
SMARCD2	SWI/SNF related, matrix associated, actin dependent regulator of chromatin, subfamily d, member 2	543.301	598.138	702.914	503.384	601.572	516.948	680.469	686.16	636.128	641.752	786.895	623.953
CXX1	CAAX box 1	1399.96	1722.34	1055.36	1518.55	1302.19	1620.28	1225.93	1191	1214.71	1178.57	1071.47	1108.8
NET1	neuroepithelial cell transforming gene 1	1320.07	1148.07	1274.63	1335.02	1252.74	1365.38	1603.74	1391.51	1348.16	1383.35	1210.96	1322.77
VDP	vesicle docking protein p115	1762.9	1713.29	1770.53	1776.55	1830.78	1809.26	1827.91	1939.68	1849.84	1816.72	1984.26	1916.35
HDAC2	histone deacetylase 2	2131.8	1908.81	1898.3	2006.98	2086.27	2030.43	2176.53	2006.66	1997.08	1960.9	1735.92	1953.73
PRKAB1	protein kinase, AMP-activated, beta 1 non-catalytic subunit	529.208	621.469	520.979	507.057	511.145	547.044	492.515	528.268	484.297	542.167	559.101	553.303
SUPT7L	suppressor of Ty 7 (S. cerevisiae)-like	973.944	1027.64	957.429	1053.36	1009.13	1045.78	988.919	1046.2	1011.55	1048.49	1013.63	1025
TACSTD1	tumor-associated calcium signal transducer 1	5383.09	4824.04	4932.24	5050.46	5340.14	5027.8	5177.93	4806.06	4954.82	4978.33	4804.75	4972.74
NEDD8	neural precursor cell expressed, developmentally down-regulated 8	5669.86	6253.54	5473.55	5721.71	5557.37	5619.1	5505.25	5518.01	5492.79	5568.38	5432.65	5419.27
HSPB1	heat shock 27kDa protein 1	1792.75	2357.93	1331.56	1919.01	1670.96	1873.54	1390.8	1405.36	1301.11	1358.41	1211.71	1259.59
EFEMP1	EGF-containing fibulin-like extracellular matrix protein 1	8.79157	7.27476	9.60392	8.73733	7.41321	8.6077	7.76963	8.07276	7.67431	8.06751	7.29943	8.61959
RYBP	RING1 and YY1 binding protein	838.117	779.878	914.104	878.001	937.199	771.603	861.76	882.42	922.014	910.055	950.742	941.749
LIPA	lipase A, lysosomal acid, cholesterol esterase (Wolman disease)	1855.92	1702.54	1972.27	1649.53	1880.41	1628.32	1899.24	1930.23	2104.17	2077.62	2444.42	2134.98
BNIP3	BCL2/adenovirus E1B 19kDa interacting protein 3	2389.5	2031.04	2104.16	2260.85	2328.38	2190.25	2384.73	2158.85	2301.55	2129.57	3190.51	2264.37
CAPG	capping protein (actin filament), gelsolin-like	99.2423	117.871	111.454	92.0442	110.007	111.128	115.427	113.68	105.539	118.418	113.751	112.222
SH3GL1	SH3-domain GRB2-like 1	652.29	814.435	774.929	674.142	661.052	733.909	687.336	702.089	682.112	732.703	784.861	704.399
COL3A1	collagen, type III, alpha 1 (Ehlers-Danlos syndrome type IV, autosomal dominant)	13.4453	15.3631	14.6585	16.0257	16.1599	16.8824	12.9591	17.8081	17.1238	19.2473	17.1323	15.5602
CDC25B	cell division cycle 25B	880.625	1014.2	1085.13	789.91	781.396	878.801	866.015	959.895	846.889	912.613	1022.83	862.134
ASCIZ	ATM/ATR-Substrate Chk2-Interacting Zn2+-finger protein	1014.04	1064.74	884.179	1043.24	989.308	1064.54	1005.66	1017.57	1011.34	1060.29	961.05	970.232
ZFR	zinc finger RNA binding protein	3336	3139.02	2920.43	3614.92	3236.38	3482.35	3371.51	3244.48	3199.79	3131.1	2869.23	3139.17
PRG1	proteoglycan 1, secretory granule	9.74084	7.88163	10.2089	7.87479	6.76324	9.34852	7.90298	9.73573	8.54966	7.79617	9.21345	7.21184
PLAT	plasminogen activator, tissue	39.9599	36.3933	34.288	37.6179	39.0875	47.9569	36.7425	36.0986	39.3384	38.1386	39.5317	33.8172
LRRFIP1	Leucine rich repeat (in FLII) interacting protein 1	1330.14	1306.52	1342.6	1477.66	1468.5	1533.91	1322.11	1399.07	1380.81	1386.79	1284.2	1376.11
FAM32A	family with sequence similarity 32, member A	1197.38	1396.01	1094.81	1257.04	1167.46	1326.26	1139.86	1146.74	1130.96	1194.15	1147.61	1102.88
GDI1	GDP dissociation inhibitor 1	422.686	504.191	351.895	473.183	354.856	500.925	389.343	385.651	345.878	380.511	350.211	344.877
NR3C1	nuclear receptor subfamily 3, group C, member 1 (glucocorticoid receptor)	886.196	949.86	942.206	914.413	814.673	967.251	864.654	836.888	877.827	823.507	763.76	840.783
TBL1X	Transducin (beta)-like 1X-linked	818.525	840.961	1090.2	850.84	1003.22	818.538	966.873	978.17	968.334	1010.83	1207.44	999.799
TOMM34	translocase of outer mitochondrial membrane 34	1596.75	2081.97	1327.44	1650.81	1330.85	1851.37	1514.11	1531.43	1422.5	1501.33	1246.38	1394.13
LOC51035	unknown protein LOC51035	1032.46	1321.58	1038.37	1108.01	1104.46	1133.56	1003.2	1001.03	1009.03	1041.54	1076.85	999.107
ABCE1	ATP-binding cassette, sub-family E (OABP), member 1	1481.08	1310.83	1259.72	1420.25	1329.68	1540.2	1517.79	1501.92	1375.15	1375.05	1129.6	1359.39
MPZL1	myelin protein zero-like 1	427.24	484.094	471.154	398.682	409.711	445.912	407.64	432.399	407.302	442.574	511.986	444.141
PON2	paraoxonase 2	4342.14	4301.37	3582.04	4385.53	3846.17	4641.85	4315.37	4280.71	3940.71	3838.99	3257.41	3926.54
PPP2R5C	Protein phosphatase 2, regulatory subunit B (B56), gamma isoform	1177.12	1087.61	959.19	1163.96	1125.81	1170.84	1107.4	1024.18	1079.59	1016.92	942.259	1081.45
ARIH1	ariadne homolog, ubiquitin-conjugating enzyme E2 binding protein, 1 (Drosophila)	448.378	461.146	416.078	514.009	472.423	511.522	486.216	459.308	439.364	442.795	454.378	439.628
B4GALT1	UDP-Gal:betaGlcNAc beta 1,4- galactosyltransferase, polypeptide 1	331.461	386.294	414.752	327.459	362.088	361.949	372.378	381.462	378.378	402.738	483.391	413.986
CEACAM5	carcinoembryonic antigen-related cell adhesion molecule 5	11.3597	11.03	9.90977	11.5432	11.343	10.4761	11.8104	9.32906	11.3991	8.68536	8.51117	10.1857
CYB5R3	cytochrome b5 reductase 3	4091.4	4329.45	4248.76	4157.75	4394.14	4016.7	4207.43	4312.71	4514.31	4575.04	4824.84	4576.92
WDR23	WD repeat domain 23	592.599	639.299	727.067	553.772	588.633	515.544	598.853	639.837	634.822	695.15	772.976	672.576
IL13RA1	interleukin 13 receptor, alpha 1 /// interleukin 13 receptor, alpha 1	1420.78	1496.72	1360.56	1472.63	1357.95	1425.34	1526.71	1446.47	1446.49	1473.84	1431.16	1367.09
FAM3C	family with sequence similarity 3, member C	329.285	263.614	345.8	300.583	359.614	317.015	440.518	393.994	400.033	367.569	372.978	417.958
RRM2	ribonucleotide reductase M2 polypeptide	3074.81	2861.7	3341.74	2629.92	2721.76	2891.13	3297.08	3548.11	3085.21	3309.84	3244.37	3137.18
B2M	beta-2-microglobulin	6708.96	7056.7	6795.51	6770.53	7154.85	6765.23	6675.77	6650.96	7030.41	7190.59	7276.29	7169.43
IMPDH2	IMP (inosine monophosphate) dehydrogenase 2	4168.33	4326.84	4795.53	4019.4	4314.58	4105.66	4351.79	4574.7	4483.67	4543.19	4867.46	4498.06
DCN	decorin	16.4616	15.9347	17.9276	16.9875	15.3127	15.8797	14.9966	16.1564	16.9875	15.6016	14.5662	17.5411
ARAF	v-raf murine sarcoma 3611 viral oncogene homolog	231.378	264.185	254.61	215.711	214.95	256.794	226.548	229.441	220.301	238.442	271.128	242.18
PSRC1	proline/serine-rich coiled-coil 1	319.962	331.575	417.844	281.986	321.128	288.319	332.905	363.364	333.95	349.424	376.902	338.792
CKS1B	CDC28 protein kinase regulatory subunit 1B	1958.82	2001.56	2349.28	1704.83	1726.49	1849.25	2147.77	2313.5	2071.48	2237.77	2317.21	2094
UBE2A	ubiquitin-conjugating enzyme E2A (RAD6 homolog)	1161.79	1149.79	1066.12	1147.79	1060.45	1228.42	1192.63	1185.24	1155.98	1178.46	1081.39	1120.7
AKR1A1	aldo-keto reductase family 1, member A1 (aldehyde reductase)	1860.73	1978.4	2047.45	1757.55	1848.54	1814.87	1865.09	1923.23	1939.52	1977.23	2112.49	1950.21
UQCRC1	ubiquinol-cytochrome c reductase core protein I	3680.23	4255.96	3910.34	3638.25	3702.76	3916.84	3633.7	3844.96	3670.69	3987.05	4344.73	3852.94
CTDSPL	CTD (carboxy-terminal domain, RNA polymerase II, polypeptide A) small phosphatase-like	600.378	691.605	1065.63	622.82	824.686	590.911	762.363	845.648	853.293	949.003	1219.47	970.549
DVL3	dishevelled, dsh homolog 3 (Drosophila)	375.468	426.548	439.573	421.128	433.663	452.068	439.004	411.963	391.776	471.921	482.846	441.642
RPS4Y1	ribosomal protein S4, Y-linked 1	7460.24	8077.3	7463.11	7477.65	7632.97	7470.46	7204.28	7417.34	7504.89	7625.45	7612.19	7607.03
FARP1	FERM, RhoGEF (ARHGEF) and pleckstrin domain protein 1 (chondrocyte-derived)	1728.96	2012.99	1924.83	1826.9	1714.47	1787.02	1630.38	1668	1722.04	1779.71	2186.4	1707
GSPT1	G1 to S phase transition 1	5029.72	4951.91	5213.81	5232.83	4764.96	5017.74	5582.68	5323.43	5067.33	5181.29	4563.37	5185.27
COASY	Coenzyme A synthase	1326.84	1428.67	1596.25	1292.62	1400.01	1322.04	1400.25	1462.71	1444.51	1519	1636.38	1515.05
SEC63	SEC63-like (S. cerevisiae)	830.061	706.621	952.723	811.717	844.157	781.576	941.544	959.957	1096.19	826.515	960.911	875.166
SLC25A36	Solute carrier family 25, member 36	834.817	739.026	928.865	886.187	1070.1	852.128	885.851	929.544	1058.09	961.985	1089.21	941.578
SLC20A1	solute carrier family 20 (phosphate transporter), member 1	2204.27	2010.25	2174.06	2195.05	1987.87	2219.43	2521.38	2436.7	2250.16	2341.76	2123.12	2294.08
GNG10 /// LOC552891 /// LOC653503	guanine nucleotide binding protein (G protein), gamma 10 /// hypothetical protein LOC552891 /// similar to Guanine nucleotide-binding protein G(I)/G(S)/G(O) gamma-10 subunit	2061.76	1730.13	1902.01	1953.45	1822.2	1870.85	1927.25	1815.21	1815.97	1695.56	1587.96	1938.48
TINP1	TGF beta-inducible nuclear protein 1	3171.68	3230.07	3008.82	3316.53	3186.31	3461.77	3408.29	3365.54	3186.33	3248.8	3092.94	3185.97
PRDX4	peroxiredoxin 4	4631.17	4350.84	4810.98	4382.98	4658.61	4397.93	4973.97	4891.17	4986.43	4973.22	5099.26	5137.54
AFF1	AF4/FMR2 family, member 1	1174.9	1105.79	1087.55	1385.6	1253.49	1316.29	1353.37	1211.02	1187.49	1236.38	1040.52	1213.4
CD55	CD55 molecule, decay accelerating factor for complement (Cromer blood group)	237.589	226.399	246.539	251.794	294.051	255.562	307.712	317.765	339.878	360.693	323.952	341.934
PKP4	plakophilin 4	941.654	885.905	1029.21	893.321	888.104	933.399	1033.31	1041.25	984.378	977.359	1007.44	991.293
MCM6	MCM6 minichromosome maintenance deficient 6 (MIS5 homolog, S. pombe) (S. cerevisiae)	1005.48	970.077	1146.32	822.35	918.294	982.044	1155.97	1246.86	1080.99	1058.32	1184.6	1059.33
ETFA	electron-transfer-flavoprotein, alpha polypeptide (glutaric aciduria II)	3530.49	3246.36	3490.59	3381.11	3419.6	3332.45	3735.33	3555.86	3563.08	3399.83	3301.4	3592.83
LRRC41	leucine rich repeat containing 41	577.173	665.35	607.572	601.086	544.529	647.244	580.012	567.583	542.529	587.529	618.265	576.626
PCOLN3	procollagen (type III) N-endopeptidase	788.119	968.266	867.641	801.968	799.604	839.014	823.039	835.237	786.689	860.24	928.239	844.923
TMEM113	Transmembrane protein 113	1577.55	1688.43	1624.87	1628.88	1524.47	1636.49	1624.49	1671.43	1626.28	1565.95	1676.54	1583.28
EIF4G3	eukaryotic translation initiation factor 4 gamma, 3	709.624	678.596	600.004	771.993	725.885	756.254	678.671	656.534	729.291	657.183	636.461	626.549
DNPEP	aspartyl aminopeptidase	474.785	560.095	503.415	459.945	481.523	470.685	505.844	514.75	489.878	495.948	591.798	511.497
CDK2AP1	CDK2-associated protein 1	3928.47	3434.96	4013.3	3850.63	3843.18	3754.03	4213.1	4019.6	4040.09	4283.44	3932.51	4045.97
PLK2	polo-like kinase 2 (Drosophila)	393.887	402.263	238.571	442.961	308.493	461.794	370.835	338.691	331.584	336.811	242.576	311.794
CPD	carboxypeptidase D	1040.04	1026.96	1349.45	1033.04	1278.21	1008.78	1218.53	1252.43	1250.31	1310.37	1585.93	1354.77
HEXB	hexosaminidase B (beta polypeptide)	2198.82	2155.08	2315.55	2209.07	2568.28	2138.04	2290.38	2483.99	2558.41	2571.08	2880.25	2561.26
FURIN	furin (paired basic amino acid cleaving enzyme)	132.858	138.798	118.066	111.535	76.226	141.808	117.128	111.3	91.2942	105.287	104.905	108.58
CCT2	chaperonin containing TCP1, subunit 2 (beta)	6279.92	6486.88	5786.84	6162.27	5967.89	6285.13	6211.99	6233.63	6030.46	6021.85	5624.42	5921.13
GNL2	guanine nucleotide binding protein-like 2 (nucleolar)	651.795	584.134	549.794	668.38	646.13	643.294	798.672	746.819	666.948	662.525	576.812	653.492
CAPZB	capping protein (actin filament) muscle Z-line, beta	1678.97	1821.89	1701.49	1582.46	1527.7	1460.02	1598.46	1572.53	1559.89	1641.38	1538.46	1575.73
ALCAM	activated leukocyte cell adhesion molecule	1508.09	1404.22	1564.31	1522.08	1961.18	1462.09	1593.76	1591.67	1802.61	1742.97	2040.24	1803.13
CIB1	calcium and integrin binding 1 (calmyrin)	1214.21	1382.32	1285.83	1231.02	1208.19	1240.52	1218.91	1254.62	1240.1	1312.67	1301	1271.59
ARPC1B /// LOC653888	actin related protein 2/3 complex, subunit 1B, 41kDa /// similar to Actin-related protein 2/3 complex subunit 1B (ARP2/3 complex 41 kDa subunit) (p41-ARC)	1516.94	1760.99	1409.51	1548.79	1438.88	1234.13	1563.04	1616.1	1497.25	1488.92	1558.34	1536.32
CCNC	cyclin C	1907.31	1654.05	1798.39	1861.58	1859.6	1857.66	1896.23	1894.68	1846.62	1749.06	1831.02	1873.04
GNPAT	glyceronephosphate O-acyltransferase	1873.44	1680.1	2066.72	1726.84	2040.81	1807.49	2001.03	2005.46	1993.69	2115.14	2231.97	2042.69
PPP1R12B	protein phosphatase 1, regulatory (inhibitor) subunit 12B	96.6312	114.206	120.383	101.254	91.4227	96.988	95.5465	92.2969	99.3815	101.958	124.044	96.4234
MYCBP2	MYC binding protein 2	804.382	768.832	890.75	850.17	880.04	773.608	928.932	836.878	832.736	809.422	834.312	863.732
RNF41	ring finger protein 41	151.394	167.99	166.039	162.544	164.835	145.528	167.703	158.328	165.961	181.504	148.068	166.812
ACSL1	acyl-CoA synthetase long-chain family member 1	787.253	653.496	404.577	767.78	590.999	836.597	557.474	466.321	476.014	453.23	350.572	456.29
SETX	senataxin	352.874	432.308	357.374	416.121	397.851	448.751	366.85	368.322	355.222	406.48	412.585	361.03
NDUFS2	NADH dehydrogenase (ubiquinone) Fe-S protein 2, 49kDa (NADH-coenzyme Q reductase)	2576.79	2718.67	2426.3	2599.21	2467.38	2555.44	2464.49	2523.31	2509.07	2555.25	2204.32	2362.27
RBM6	RNA binding motif protein 6	566.251	608.217	685.293	620.077	605.551	571.13	581.054	561.344	595.889	610.128	634.54	620.405
PGM1	phosphoglucomutase 1	1275.26	1065.93	1753.71	1159.41	1429.68	1036.35	1415.7	1505.6	1518.02	1516.6	2093.06	1585.94
NASP	nuclear autoantigenic sperm protein (histone-binding)	2625.14	2684.33	3234.73	2439.21	2782.19	2620.96	2889.65	3013.67	2670.38	2846.67	3254.71	2918.2
ATP6V1A	ATPase, H+ transporting, lysosomal 70kDa, V1 subunit A	2624.61	2231.7	2453.38	2597.11	2527.75	2503.4	2775.71	2478	2484.7	2401.61	2308.22	2617.75
C7ORF28A	chromosome 7 open reading frame 28A	3054.53	2998.15	2818.99	3054.75	2907.48	3121.32	3091.8	2987.56	2940.34	3011.62	2744.9	2988.48
C7ORF28A /// C7ORF28B /// LOC647357 /// LOC652200	chromosome 7 open reading frame 28A /// chromosome 7 open reading frame 28B /// similar to CG14980-PB /// similar to CG14980-PB	22.6794	23.7631	29.1294	25.5336	22.1597	27.4707	24.0449	30.4106	25.233	26.0905	23.3879	29.0868
RSN	restin (Reed-Steinberg cell-expressed intermediate filament-associated protein)	387.443	327.633	298.322	381.222	338.315	404.962	421.007	370.968	358.901	351.971	296.894	347.713
MYO10	myosin X	448.142	396.382	651.123	412.673	646.628	404.664	454.208	548.794	606.372	601.332	715.454	676.961
KIAA0141	KIAA0141	422.64	417.954	437.717	406.588	396.128	493.358	387.647	405.857	406.831	465.707	491.255	430.195
PPP5C	protein phosphatase 5, catalytic subunit	225.857	242.013	223.251	215.543	222.071	215.568	202.275	234.667	225.083	267.625	248.399	230.811
RSU1	Ras suppressor protein 1	752.59	713.351	674.268	775.788	662.016	779.452	782.367	752.23	753.583	726.836	628.032	715.294
PAPPA	pregnancy-associated plasma protein A, pappalysin 1	19.3739	21.26	20.6424	21.3974	21.5713	25.1009	16.88	20.6091	22.8057	21.0972	18.7661	22.8547
EGFR	epidermal growth factor receptor (erythroblastic leukemia viral (v-erb-b) oncogene homolog, avian) /// epidermal growth factor receptor (erythroblastic leukemia viral (v-erb-b) oncogene homolog, avian)	324.377	313.83	272.958	336.838	289.626	381.098	352.479	291.059	334.368	315.178	335.703	319.633
KIAA0196	KIAA0196	438.982	441.668	383.587	447.408	390.297	494.561	474.119	451.705	393.711	448.103	372.833	430.756
THRAP1	thyroid hormone receptor associated protein 1	1691.66	1487.3	1768.78	1928.63	2016.99	1833.62	1863.51	1670.14	1764.68	1750.16	1879.67	1794.55
CREBL2	cAMP responsive element binding protein-like 2	529.714	549.889	470.539	619.523	554.431	557.061	555.976	534.908	542.899	567.168	467.218	541.878
KIF5B	kinesin family member 5B	2151.75	1994.77	2225.44	2109.29	2129.8	2125.36	2153.56	2105.73	2162.25	1998.26	2030.46	2190.62
HNRPDL	Heterogeneous nuclear ribonucleoprotein D-like	3455.91	3158.52	3476.03	3325.59	3410.54	3313.06	3798.41	3655.49	3588.37	3587.93	3698.37	3671
MORF4L2	mortality factor 4 like 2	6730.74	6719.31	6460.29	6706.95	6359.44	6646.42	6567.4	6682.18	6488.9	6558.15	6228.58	6868.78
EXT1	Exostoses (multiple) 1	451.727	486.476	499.689	441.878	546.403	468.062	512.751	496.954	545.617	561.612	592.655	498.378
SPEN	spen homolog, transcriptional regulator (Drosophila)	834.633	689.828	926.064	826.089	833.403	791.097	852.71	699.794	752.569	696.503	737.336	722.944
ST6GAL1	ST6 beta-galactosamide alpha-2,6-sialyltranferase 1	2061.93	2004.63	2560.63	1861.38	2471.78	1783.56	2263.06	2418.55	2542.09	2594.38	3264.87	2658.04
DYNLT1	dynein, light chain, Tctex-type 1	3332.38	3925.42	3083.83	3510.03	3361.4	3637.57	3151.8	3207.74	3248.07	3326.78	3074.04	3111.54
NDUFA6	NADH dehydrogenase (ubiquinone) 1 alpha subcomplex, 6, 14kDa	2484.59	2631.07	2467.87	2385.74	2434.49	2497.78	2510.82	2518.78	2445.51	2549.6	2521.32	2494.6
ACAA2	acetyl-Coenzyme A acyltransferase 2 (mitochondrial 3-oxoacyl-Coenzyme A thiolase)	2696.83	2703.13	2750.39	2559.84	2680.26	2759.13	2651.27	2648.06	2597.17	2716.34	2939.35	2680.11
SDHC /// LOC642502	succinate dehydrogenase complex, subunit C, integral membrane protein, 15kDa /// similar to succinate dehydrogenase complex, subunit C isoform 3 precursor	2150.13	2467.49	2368.33	2256.84	2277.98	2050.16	2156.93	2266.07	2206.29	2410.75	2562.95	2393.98
ST14	suppression of tumorigenicity 14 (colon carcinoma)	67.2697	79.7109	73.5117	71.2097	64.5259	56.8242	62.1204	63.9079	68.0598	69.1415	78.2942	62.1204
PTPN12	protein tyrosine phosphatase, non-receptor type 12	1775.4	1607.63	1708.11	1757.26	1708.57	1893.16	1786.41	1608.71	1690.01	1617.58	1544.29	1648.83
NID1	nidogen 1	957.078	830.969	1463.33	852.119	1222.29	811.97	1152.66	1184.83	1172.54	1069.33	1527.81	1320.38
PTK9L	PTK9L protein tyrosine kinase 9-like (A6-related protein)	430.792	500.653	453.219	413.554	451.576	374.884	412.83	426.559	438.308	453.483	584.343	454.261
ZNF410	zinc finger protein 410	993.882	1060.31	981.461	1032.39	998.129	1126.01	1124.47	1084.08	1036.8	1097.85	1041.77	986.839
TJP1	Tight junction protein 1 (zona occludens 1)	1064.84	1044.27	1028.03	1137.24	1046.68	1168.8	1071.15	1053.74	1035.53	1044.75	1075.04	1072.68
EXT2	exostoses (multiple) 2	631.512	668.763	736.412	631.461	661.844	630.999	703.14	710.02	704.145	799.165	869.6	731.546
PPP1R15A	protein phosphatase 1, regulatory (inhibitor) subunit 15A	56.017	72.1458	66.3209	69.8825	62.2912	70.9655	61.7162	71.9829	60.0822	68.7133	64.9445	71.5739
METAP2	methionyl aminopeptidase 2	1774.09	1530.96	1655.24	1765.35	1691.43	1763.32	1918.34	1765.55	1737.68	1572.26	1587.63	1711.19
MEST	mesoderm specific transcript homolog (mouse)	1577.13	1600.02	1843.87	1507.36	1759.88	1464.44	1611.35	1673.19	1650.52	1717.14	1938.44	1659.83
EPHX1	epoxide hydrolase 1, microsomal (xenobiotic)	256.843	316.509	337.44	255.458	223.601	290.068	265.575	270.626	247.38	306.435	345.145	260.398
LTF /// LOC643349	lactotransferrin /// similar to lactotransferrin	18.9306	18.402	19.3839	17.2582	18.9306	18.0457	15.0302	15.9879	16.7817	15.9185	16.6548	20.3502
LANCL1	LanC lantibiotic synthetase component C-like 1 (bacterial)	2771.83	2753.84	2301.12	2992.84	2514.69	3102.46	2689.22	2558.92	2379.46	2389.76	2172.41	2342.08
EIF1	eukaryotic translation initiation factor 1	11159.3	10962	11009.3	11402.3	11708.6	11258.7	11514.5	11389.6	11259.3	11422.4	10848.2	11503.8
ALDOC	aldolase C, fructose-bisphosphate	132.544	129.57	173.679	125.759	178.578	122.486	123.961	142.657	165.961	145.676	383.637	171.097
EFNA1	ephrin-A1	1170.34	1212.03	1829.05	1179.18	1713.87	1071.34	1372.26	1442.66	1599.63	1727.99	2723.67	1734.88
ASNA1	arsA arsenite transporter, ATP-binding, homolog 1 (bacterial)	521.29	628.544	507.978	515.311	441.711	553.677	502.777	515.712	435.103	553.98	538.573	473.872
ACAA1	acetyl-Coenzyme A acyltransferase 1 (peroxisomal 3-oxoacyl-Coenzyme A thiolase)	1896.97	1604.4	2096.85	1685.6	1935.57	1566.76	1954.13	1981.11	2036.33	2080.19	2366.01	2155.43
SDHD	succinate dehydrogenase complex, subunit D, integral membrane protein	1315.92	1062.18	1237.63	1149.68	1145.38	1147.79	1288.33	1136.1	1160.38	1118.91	1041.95	1192.7
C22ORF5	chromosome 22 open reading frame 5	577.53	639.943	589.608	633.58	579.419	657.361	596.794	579.857	567.928	618.814	645.615	610.966
RPL38	ribosomal protein L38	9311.32	9870.55	9418.8	9262.36	9541.87	9526.02	9472.96	9439.53	9456.33	9626.83	9557.52	9592.24
BCKDK	branched chain ketoacid dehydrogenase kinase	285.309	350.888	299.697	304.633	328.577	312.086	264.983	297.804	298.592	311.152	342.231	302.904
WIPI2	WD repeat domain, phosphoinositide interacting 2	1115.58	1247.29	1157.1	1145.21	1175.36	1209.79	1078.33	1068.11	1090.7	1152.43	1201.97	1093.28
MAN2A2	mannosidase, alpha, class 2A, member 2	363.192	397.628	420.157	379.305	359.961	417.389	390.044	388.724	393.346	435.129	427.664	409.425
RB1CC1	RB1-inducible coiled-coil 1	762.711	664.878	669.661	855.43	824.709	870.226	807.414	721.46	771.185	713.38	676.744	768.63
SFRP1	secreted frizzled-related protein 1	12.6178	15.457	11.8486	11.0281	16.4492	14.7629	15.82	10.6181	11.0209	15.5343	11.0082	12.245
UBE4A	ubiquitination factor E4A (UFD2 homolog, yeast)	1673.14	1605.45	1588.33	1694.88	1695.62	1799.79	1688.85	1675.02	1644.88	1658.12	1609.54	1650.67
TIAF1 /// MYO18A	TGFB1-induced anti-apoptotic factor 1 /// myosin XVIIIA	187.661	236.438	224.998	211.349	222.577	223.122	201.461	211.623	202.128	221.018	224.276	212.493
JARID1A	Jumonji, AT rich interactive domain 1A (RBBP2-like)	444.113	430.794	430.912	462.718	506.065	460.062	435.475	452.083	462.092	436.072	453.461	447.551
FIBP	fibroblast growth factor (acidic) intracellular binding protein	1113.22	1374.95	1158.64	1136.15	1165.39	1185.5	1074.12	1149.63	1096.79	1146.12	1183.42	1144.49
HARS	histidyl-tRNA synthetase	1359.78	1645.88	1252.28	1504.41	1317.86	1613.63	1342.79	1385.1	1313.99	1335.88	1244.63	1338.65
SMS	spermine synthase	1231.15	1149.34	1030.07	1232.78	1113.35	1218.66	1185.28	1146.97	1114.45	1076.8	944.465	1092.88
GRLF1	glucocorticoid receptor DNA binding factor 1	141.704	139.37	146.79	124.865	122.152	120.304	138.031	136.933	148.618	135.647	152.941	150.346
CBX6	chromobox homolog 6	270.359	277.454	253.416	259.056	248.964	263.942	242.671	257.17	257.017	281.909	299.88	260.057
ZMYM4	zinc finger, MYM-type 4	669.171	596.711	620.565	670.595	703.668	705.532	712.327	684.503	673.409	673.553	604.171	615.97
RAI14	retinoic acid induced 14	646.058	666.417	490.628	664.419	577.07	750.305	651.092	637.332	602.67	600.467	507.501	579.998
ALDH3A2	aldehyde dehydrogenase 3 family, member A2	1854.49	1682.26	1741.56	1820.78	1856.79	1825.97	1832.78	1818.96	1953.56	1762.55	1751.5	1692.38
KPNA1	karyopherin alpha 1 (importin alpha 5)	492.716	454.43	360.85	518.146	458.294	536.44	525.567	508.126	458.461	495.884	393.375	431.135
CTR9	Ctr9, Paf1/RNA polymerase II complex component, homolog (S. cerevisiae)	695.959	671.366	589.78	753.211	710.728	739.929	707.504	702.96	681.844	648.08	588.946	676.658
SEL1L	sel-1 suppressor of lin-12-like (C. elegans)	1038.51	844.724	886.028	1034.42	993.861	1056.62	1117.79	1022.02	994.269	985.294	1051.71	1030.36
PPFIA1	protein tyrosine phosphatase, receptor type, f polypeptide (PTPRF), interacting protein (liprin), alpha 1	643.692	545.195	592.876	678.566	642.565	663.836	637.733	605.146	595.639	585.51	546.088	613.39
LDLR	low density lipoprotein receptor (familial hypercholesterolemia)	830.337	903.794	1178.47	726.07	876.95	813.648	1010.75	1119.45	1114.69	1195.29	1466.7	1151.28
IDH3A	isocitrate dehydrogenase 3 (NAD+) alpha	403.38	343.662	421.521	416.294	384.859	396.664	503.256	457.874	441.576	460.944	363.805	431.478
SDC4	syndecan 4 (amphiglycan, ryudocan)	1663.43	2131.92	1450.88	1737.75	1738.77	1873.54	1615.82	1713.8	1645.16	1672.45	1856.39	1709.55
HNRPL	heterogeneous nuclear ribonucleoprotein L	1138.59	1234.59	1251.74	1121.71	1083.96	1160.83	1160.75	1250.63	1161.04	1283.31	1210.66	1189.81
OPTN	optineurin	662.194	710.868	521.779	756.779	723.495	810.796	649.106	640.977	655.614	684.907	685.456	674.125
PLTP	phospholipid transfer protein	386.231	547.131	322.694	406.533	418.696	395.223	342.511	330.571	343.928	327.087	384.19	354.059
BIRC2	baculoviral IAP repeat-containing 2	1818.13	1897.59	1913.38	1914.25	2043.34	1950.37	1916.29	1881.48	1888.83	1867.86	1937.25	1864.19
NDUFAB1	NADH dehydrogenase (ubiquinone) 1, alpha/beta subcomplex, 1, 8kDa	8867.98	8846.79	9180.95	8966.02	8657.89	8908.43	9255.62	9278.55	8927.8	9375	8751.65	9140.09
COPS3	COP9 constitutive photomorphogenic homolog subunit 3 (Arabidopsis)	973.818	986.544	946.52	935.104	936.524	1012.27	1035.29	1069.2	989.985	1080.15	991.662	1014.94
IER2	immediate early response 2	721.505	942.271	835.461	812.49	875.985	788.751	806.916	905.474	870.579	897.687	977.653	899.569
SEC14L1	SEC14-like 1 (S. cerevisiae)	1136.44	1152.64	1170.78	1133.46	1042.73	1278.62	1150.13	1112.13	1102.49	1227.09	1237.58	1160.44
TJP2	tight junction protein 2 (zona occludens 2)	3071.58	2981.84	2913.15	2798.92	2636.81	2940.05	3376.47	3135.83	2992.75	2844.6	2764.34	2871.61
MX1	myxovirus (influenza virus) resistance 1, interferon-inducible protein p78 (mouse) /// myxovirus (influenza virus) resistance 1, interferon-inducible protein p78 (mouse)	72.5634	78.0059	83.2166	71.3675	93.0506	77.136	95.5739	75.4034	71.5785	82.1276	96.2643	83.8179
CTSL	cathepsin L	1122.01	1155.2	1152.35	1108.54	1168.66	1163.29	1246.11	1232.82	1267.22	1296.74	1341.85	1270.95
SLC39A6	solute carrier family 39 (zinc transporter), member 6	2113.63	2047	1955.16	2262.78	2030.19	2217.49	2170.13	2099.05	2049.88	2223.75	2080.5	2089.05
UQCR	ubiquinol-cytochrome c reductase, 6.4kDa subunit	2992.14	3331.19	3068.44	3044.07	3055.1	2878	2933.45	2969.11	2978.47	3115.62	3083	3082.3
ARL2BP	ADP-ribosylation factor-like 2 binding protein	1284.54	1304.94	1247.99	1347.81	1290.95	1297.07	1178.21	1178.05	1219.36	1273.98	1154.01	1178.34
PAF1	Paf1, RNA polymerase II associated factor, homolog (S. cerevisiae)	287.644	299.216	278.424	292.426	294.339	282.464	292.678	320.044	299.913	295.258	330.872	303.071
BIRC5	baculoviral IAP repeat-containing 5 (survivin)	1278.16	1276.16	1595.97	1088.38	1240.11	1157.02	1380.96	1493.84	1331.79	1438.27	1596.62	1414.83
TSPO	translocator protein (18kDa)	76.9544	85.1852	72.0477	78.0773	69.0518	77.9715	67.894	65.469	67.7974	69.4878	64.9036	67.3649
NUP153	nucleoporin 153kDa	1463.57	1322.21	1448.61	1517.03	1427.72	1355.14	1588.2	1535.77	1464.36	1436.63	1333.96	1462.41
PRMT2	Protein arginine methyltransferase 2	763.058	900.555	817.339	761.878	759.53	758.461	676.086	695.125	720.491	774.318	880.934	736.606
DGCR2	DiGeorge syndrome critical region gene 2	300.795	320.762	290.322	301.605	292.388	300.463	292.017	278.911	281.682	288.532	320.016	286.341
RALB	v-ral simian leukemia viral oncogene homolog B (ras related; GTP binding protein)	1262.8	1196.65	1014.61	1210.1	1162.69	1249.93	1226.78	1178.21	1216.51	1279.62	1053.54	1201.38
BRD4	bromodomain containing 4	1593.72	1926.52	1956.54	1613.55	1669.4	1762.08	1620.09	1714.15	1600.3	1720.04	2139.48	1764.93
SPG7	spastic paraplegia 7, paraplegin (pure and complicated autosomal recessive)	1187.96	1432.94	1322.28	1305.38	1227.38	1332.44	1138.22	1201.54	1160.74	1165.38	1301.46	1173.94
IGBP1	immunoglobulin (CD79A) binding protein 1	1800.21	1957.5	1679.4	1911.29	1828.2	1812.29	1645.75	1724.7	1794.44	1838.86	1799.37	1767.15
GOLGA3	golgi autoantigen, golgin subfamily a, 3	489.393	556.247	540.723	512.957	534.846	533.366	525.92	539.707	524.062	570.874	642.73	580.557
MCM2	MCM2 minichromosome maintenance deficient 2, mitotin (S. cerevisiae)	1547.21	1683.04	1837.65	1341.08	1319.58	1390.88	1647.13	1665.39	1503.61	1425.89	1570.14	1511.21
PEPD	peptidase D	779.877	822.098	816.628	756.721	736.472	769.496	751.011	778.436	723.586	819.34	807.113	762.961
ARFIP2	ADP-ribosylation factor interacting protein 2 (arfaptin 2)	488.945	576.138	566.283	465.594	453.704	446.244	447.114	465.259	415.628	490.288	568.653	482.668
COX7B	cytochrome c oxidase subunit VIIb	3603.75	3810.74	3726.47	3759.37	3700.45	3782.18	3735.66	3695.63	3777.93	3789.7	3616.31	3854.23
SLC4A2	solute carrier family 4, anion exchanger, member 2 (erythrocyte membrane protein band 3-like 1)	167.289	202.634	183.938	180.554	159.929	192.814	175.762	173.913	161.985	174.705	189.22	153.464
VWF	von Willebrand factor	45.3334	46.4901	46.2619	47.5237	69.7942	47.6044	35.6291	34.7849	50.9701	44.8476	56.5687	45.0935
SNX2	sorting nexin 2	1238.04	1250.82	1209.81	1232.71	1222.76	1247.96	1362.15	1293.54	1292.2	1319.92	1090.46	1244.15
NOC2L	nucleolar complex associated 2 homolog (S. cerevisiae)	387.112	378	369.321	332.308	330.382	361.128	366.096	369.461	359.294	358.027	339.483	340.97
DPF2	D4, zinc and double PHD fingers family 2	724.488	819.483	712.294	735.851	663.059	748.737	752.807	760.381	670.294	755.47	744.925	720.473
ARHGAP1	Rho GTPase activating protein 1	998.759	1178.02	1141.36	1023.1	1085.38	1041.53	1048.92	1074.04	1046.51	1066.21	1183.58	1069.24
CPNE3	copine III	1951	1844.37	1740.02	1960.81	1878.03	2070.34	1993.08	2024.07	1885.76	1907.08	1841.67	1840.85
AP2S1	adaptor-related protein complex 2, sigma 1 subunit /// adaptor-related protein complex 2, sigma 1 subunit	1588.75	1805.57	1666.85	1510.18	1473.34	1596.71	1598.89	1671.29	1485.36	1717.71	1627.8	1601.11
CHMP2A	chromatin modifying protein 2A	926.794	1022.04	863.372	969.817	926.544	971.269	946.767	923.692	877.981	930.854	882.104	906.339
M6PRBP1	mannose-6-phosphate receptor binding protein 1	2125.97	2323.54	1682.88	2279.64	1963.68	2304.67	1945.06	1875.74	1831.74	1882.46	1685.92	1784.57
ABL1	v-abl Abelson murine leukemia viral oncogene homolog 1	600.806	678.776	660.961	632.036	630.187	650.106	598.628	607.828	606.092	600.791	613.697	583.102
TRAK2	trafficking protein, kinesin binding 2	610.454	581.927	485.044	649.731	600.221	611.622	614.506	610.421	549.718	595.293	500.441	577.602
PRPF4B	PRP4 pre-mRNA processing factor 4 homolog B (yeast) /// PRP4 pre-mRNA processing factor 4 homolog B (yeast)	988.642	939.65	959.108	1027.34	962.239	1004.44	1056.54	941.049	923.903	921.941	1006.24	1009.6
KIAA0317	KIAA0317	514.399	595.794	504.115	557.894	527.789	585.18	520.63	534.707	521.972	575.201	545.176	536.484
RIOK3	RIO kinase 3 (yeast)	984.378	930.764	785.659	1055.63	992.2	1046.95	987.628	936.615	922.259	978.961	851.121	934.18
WWTR1	WW domain containing transcription regulator 1	1202.82	982.34	1137.85	1180.25	1197.95	1140.04	1181.03	977.035	1156.89	1062.04	1121.91	1076.54
ACTR1B	ARP1 actin-related protein 1 homolog B, centractin beta (yeast)	946.661	1139.54	1139.73	956.879	1003.86	930.297	927.649	937.514	988.437	1007.04	1113.2	995.93
ZMYND11	zinc finger, MYND domain containing 11	941.961	885.058	860.93	958.809	883.977	984.039	976.247	951.394	949.737	937.63	851.04	930.145
JTV1	JTV1 gene	2184.91	2350.24	2263.11	2093.65	2086.3	2240.46	2232.02	2263.83	2227.99	2259.56	2046.48	2200.41
AKR7A2	aldo-keto reductase family 7, member A2 (aflatoxin aldehyde reductase)	1277.08	1479.68	1494.7	1204.71	1357.02	1222.99	1283.68	1378.91	1331.76	1411.49	1629.96	1415.1
CLK3	CDC-like kinase 3	250.87	277.382	280.976	237.057	275.073	247.335	249.023	254.13	260.961	276.212	293.868	253.178
COPS8	COP9 constitutive photomorphogenic homolog subunit 8 (Arabidopsis)	2178.4	2168.19	1935.2	2127.13	1946.02	2161.54	2187.98	2119.68	2038.18	2112.23	1858.3	1995.26
ADSL	adenylosuccinate lyase	2272.1	2420.14	2525.53	2254.84	2234.62	2270.99	2339.54	2483.67	2347.64	2413.3	2465.4	2269.09
LY6E	lymphocyte antigen 6 complex, locus E	127.544	140.009	159.212	107.737	127.696	120.3	131.446	143.298	145.096	148.146	177.764	144.969
IFRD1	interferon-related developmental regulator 1	959.9	819.418	982.773	940.741	1015.78	944.078	965.961	844.991	870.632	829.196	715.051	928.462
PYCR1	pyrroline-5-carboxylate reductase 1	1065.5	1149.31	1460.56	1045.17	1156.9	992.691	1140.16	1222.33	1153.37	1207.87	1485.5	1259.88
NEDD9	neural precursor cell expressed, developmentally down-regulated 9	1072.69	974.467	1295.88	1002.58	1446.47	1033.42	1287.56	1257.31	1411.08	1281.86	1765.28	1395.65
UBADC1	ubiquitin associated domain containing 1	447.674	456.586	461.197	459.119	435.932	426.936	456.603	480.691	467.471	482.481	467.072	436.258
USF2	upstream transcription factor 2, c-fos interacting	497.508	505.115	545.609	530.172	486.398	470.49	421.378	464.044	481.631	436.961	465.128	457.936
NUP62	nucleoporin 62kDa	970.166	1011.83	997.485	949.389	844.527	995.825	969.462	987.298	951.076	964.552	1019.05	926.593
TUBB3	tubulin, beta 3	8101.11	9513.78	6423.79	9116.17	8057.35	9156.89	7083.11	7177.79	7155.96	7220.17	6410.45	6853.07
NUP214	nucleoporin 214kDa	274.203	341.001	322.205	301.876	291.294	313.294	312.133	313.159	312.503	317.378	323.629	318.71
CUGBP2	CUG triplet repeat, RNA binding protein 2	24.5019	24.49	27.3409	28.9768	22.3386	24.0026	23.4033	23.99	23.8904	21.9738	22.9363	19.854
FARSLA	phenylalanine-tRNA synthetase-like, alpha subunit	387.308	373.833	340.994	348.263	361.128	375.759	386.48	399.808	361.387	382.248	362.805	396.545
CREBBP	CREB binding protein (Rubinstein-Taybi syndrome)	800.858	710.636	784.128	759.4	792.265	823.408	782.211	778.427	753.296	718.934	699.379	786.62
PKN1	protein kinase N1	282.819	353.563	303.243	275.129	306.487	297.711	256.252	266.308	242.179	300.705	309.092	279.399
CNOT8	CCR4-NOT transcription complex, subunit 8	435.701	419.93	488.292	489.878	479.461	494.164	488.512	470.732	484.007	501.585	552.534	435.331
PPP1R2	protein phosphatase 1, regulatory (inhibitor) subunit 2	843.194	783.467	727.713	845.794	754.428	861.509	1026.52	918.768	847.086	888.112	654.113	890.493
MMS19L	MMS19-like (MET18 homolog, S. cerevisiae)	659.03	714.908	701.826	635.941	621.42	672.519	615.309	675.439	667.689	678.735	730.555	702.044
TAF9	TAF9 RNA polymerase II, TATA box binding protein (TBP)-associated factor, 32kDa	2317.15	2225.19	2086.46	2366.91	2163.82	2383.39	2342.21	2291.34	2283.9	2238.14	1979	2276.28
AASDHPPT	aminoadipate-semialdehyde dehydrogenase-phosphopantetheinyl transferase	2097.37	1851	1746.01	2076.33	1856.22	2078.37	1996.36	1903.64	1837.74	1891.13	1604.97	1876.01
VEZF1	vascular endothelial zinc finger 1	1399.99	1243.13	1222.58	1500.2	1369.71	1478.42	1328.68	1291.38	1375.2	1235.75	1168.79	1280.27
PCM1	pericentriolar material 1	1700.84	1596.63	1849.17	1698.18	1879.8	1770.9	1919.76	1862.87	1871.7	1898.77	1958.28	1965.79
CHPF	chondroitin polymerizing factor	237.61	337.937	342.93	224.694	272.074	234.831	239.841	262.169	275.444	305.752	510.601	300.388
ERCC3	excision repair cross-complementing rodent repair deficiency, complementation group 3 (xeroderma pigmentosum group B complementing)	655.493	719.466	696.128	691.878	614.618	668.294	638.572	656.265	642.426	716.574	705.36	665.628
PRKCZ	protein kinase C, zeta	649.269	749.62	646.252	690.978	635.048	682.363	650.374	626.244	636.911	665.838	632.033	646.794
BLMH	bleomycin hydrolase	600.929	612.365	640.232	541.054	605.663	552.479	667.483	686.829	655.682	654.654	666.059	641.838
MVP	major vault protein	465.197	504.284	262.401	518.383	386.445	541.682	439.732	405.995	358.622	348.193	259.125	337.944
KIAA0247	KIAA0247	513.633	541.128	439.032	553.769	541.485	519.382	483.915	486.596	496.608	506.432	544.756	494.291
GCN5L2	GCN5 general control of amino-acid synthesis 5-like 2 (yeast)	634.922	776.204	727.073	623.198	572.454	614.391	625.067	631.539	588.864	631.673	660.878	612.376
KIF22	kinesin family member 22	363.533	363.141	431.839	298.924	349.28	314.687	394.369	390.468	343.658	402.529	459.131	363.41
NUP133	nucleoporin 133kDa	584.112	562.542	635.128	591.544	600.348	570.354	654.25	629.718	621.421	612.986	625.294	638.038
PLOD3	procollagen-lysine, 2-oxoglutarate 5-dioxygenase 3	1422.99	1694.82	1758.99	1480.23	1555.05	1403.46	1510.93	1607.74	1567.99	1591.28	1804.04	1704.26
PPP2R5A	protein phosphatase 2, regulatory subunit B (B56), alpha isoform	584.497	610.532	721.983	614.312	668.473	609.517	677.887	666.427	670.032	750.941	769.621	732.655
NUP93	nucleoporin 93kDa	1279.16	1444.72	1335.26	1261.12	1249.82	1344.57	1325.46	1370.79	1302.04	1326.34	1266.28	1232.88
PTBP1	polypyrimidine tract binding protein 1	3858.04	4278.63	4295.28	3738.96	3824.67	3971.09	3971.35	3982.46	3888.53	4020.6	4335.55	3928.41
CSTF1	cleavage stimulation factor, 3' pre-RNA, subunit 1, 50kDa	698.596	838.317	802.554	719.528	773.345	719.367	733.99	760.971	689.012	793.363	823.032	726.135
GAS7	growth arrest-specific 7 /// growth arrest-specific 7	54.8509	51.7987	57.7384	61.1249	61.2109	50.6651	46.7465	48.4366	55.9693	46.1224	63.7942	57.6708
LIMK2	LIM domain kinase 2	436.704	396.006	495.984	403.955	503.989	378.152	448.97	462.121	488.994	482.007	488.376	491.958
TMED5	transmembrane emp24 protein transport domain containing 5	4034.23	3541.48	4077	4059.8	4147.59	3933.47	4457.52	4308.12	4269.13	4182.8	3931.54	4151.52
DKK3	dickkopf homolog 3 (Xenopus laevis)	134.544	121.926	41.8841	176.278	92.7672	161.133	99.3359	74.849	69.3124	76.9296	40.3307	59.4387
MTMR3	myotubularin related protein 3	231.539	222.607	231.665	247.399	235.62	245.59	210.628	224.05	209.829	248.602	244.383	227.582
SRPK1	SFRS protein kinase 1	2130.28	2008.71	2049.43	2103.22	2038.04	2233.97	2291.11	2078.51	2060.07	1894.72	2063.46	2031.71
BLVRB	biliverdin reductase B (flavin reductase (NADPH))	398.514	472.805	428.068	404.95	444.211	368.551	418.464	454.544	443.878	489.354	496.514	456.362
LAMA4	laminin, alpha 4	49.3703	52.2946	53.4117	48.1598	49.3158	50.3856	43.1754	44.9386	46.6772	33.4646	43.0007	47.9231
AMFR	autocrine motility factor receptor	782.865	788.344	768.588	765.368	747.339	817.419	748.583	791.316	820.794	770.084	779.383	761.411
VASP	vasodilator-stimulated phosphoprotein	602.627	582.113	582.211	585.595	542.166	582.564	604.563	602.316	610.729	565.093	517.665	584.378
ARL4C	ADP-ribosylation factor-like 4C	75.9255	69.2433	45.4656	93.1276	52.7504	104.728	52.5894	43.5429	50.6495	49.9316	44.6145	41.7944
LSM3	LSM3 homolog, U6 small nuclear RNA associated (S. cerevisiae)	1979.29	1833.86	1788.54	1723.89	1748.24	1778.65	1918.48	1990	1856.87	2000.55	1828.29	1793.53
GSK3A	glycogen synthase kinase 3 alpha	119.128	122.621	128.409	120.617	118.296	114.261	105.639	110.128	122.872	102.547	113.885	112.605
ARFGAP3	ADP-ribosylation factor GTPase activating protein 3	1045.37	714.155	857.882	883.563	954.715	836.168	1091.06	948.353	961.336	893.977	869.667	997.707
PES1	pescadillo homolog 1, containing BRCT domain (zebrafish)	869.499	957.516	878.688	852.839	787.263	843.211	843.931	893.925	839.944	847.961	790.787	803.82
CUL4B	cullin 4B	841.389	820.195	861.676	814.522	846.114	864.546	885.967	867.357	898.044	881.381	887.112	896.217
NFYC	nuclear transcription factor Y, gamma	464.059	474.743	474.726	474.294	434.961	466.051	454.325	458.916	429.176	489.818	476.794	447.596
C21ORF33	chromosome 21 open reading frame 33	1024.43	987.14	1059.24	969.866	957.148	1015.13	975.312	1017.42	1043.06	1049.79	1128.05	1086.22
FADS2	fatty acid desaturase 2	288.913	294.824	307.162	276.497	292.378	247.749	249.102	263.054	281.082	267.376	394.794	287.682
SLC6A8	solute carrier family 6 (neurotransmitter transporter, creatine), member 8	1359.37	1739.6	1284.63	1389.78	1483.11	1482.93	1194.75	1235.4	1282.4	1298.52	2060.35	1251.54
KIAA0907	KIAA0907	889.337	871.363	1064.25	1031.48	1020.28	978.792	1082.75	1031.47	1017.94	1060.85	1215.34	1046.14
EP300	E1A binding protein p300	246.281	203.878	217.301	221.702	250.658	225.529	248.098	210.764	226.961	199.152	171.378	201.477
DES	desmin	26.3342	25.9429	24.8822	24.2215	22.3386	22.6609	27.0727	24.4505	25.7853	23.7181	21.3654	20.1947
STT3A	STT3, subunit of the oligosaccharyltransferase complex, homolog A (S. cerevisiae)	1336.62	1179.24	1368.2	1317.64	1334.21	1258.79	1341.77	1345.75	1300.75	1329.66	1307.8	1320.96
CRK	v-crk sarcoma virus CT10 oncogene homolog (avian)	900.141	856.056	785.888	941.84	869.885	951.871	941.417	903.905	876.183	918.602	849.922	862.953
BRD8	bromodomain containing 8	954.673	967.628	1049.84	984.571	1025.13	1005.21	989.066	939.433	988.82	1022.12	1005.23	1005.8
NPTN	Neuroplastin	3813.36	3470.34	3408.11	4035.79	3582	3898.98	4048.29	3794.94	3839.84	3660.1	3452.84	3898.63
CHERP	calcium homeostasis endoplasmic reticulum protein	1069.76	1024.25	1048.25	1028.7	939.811	1055.6	1104.02	1029.87	1024.79	938.599	947.118	1026.96
PCID1	PCI domain containing 1 (herpesvirus entry mediator)	3600.9	2959.92	2911.69	3220.69	3073.03	3248.16	3313.19	3167.77	3185.06	2930.96	2865.46	3143.53
UQCRH	ubiquinol-cytochrome c reductase hinge protein	5364.92	5669.27	5822.88	5208.27	5641.81	5379.42	5623.19	5496.5	5561.17	5818.65	5641.3	5589.04
SLC16A1	solute carrier family 16 (monocarboxylic acid transporters), member 1	1072.2	985.798	1119.49	1107.21	1040.26	1140.8	1157.99	1131.21	1103.76	1186.19	1137.37	1102.59
NNMT	nicotinamide N-methyltransferase	19.6926	17.4373	21.2583	19.8766	20.5354	20.9367	19.7798	20.2177	20.1832	19.8804	21.7992	17.4473
PARP4	poly (ADP-ribose) polymerase family, member 4	1930.79	1859.81	1579.11	2059.25	1837.39	1982.71	1796.6	1774.73	1825.38	1761.72	1722.26	1774.82
PLK1	polo-like kinase 1 (Drosophila)	306.183	312.878	393.32	270.033	270.846	294.936	320.044	389.563	316.812	344.706	350.629	335.526
TRIB1	tribbles homolog 1 (Drosophila)	2034.86	2344.8	1931.93	2106.12	2056.32	2361.75	2088.04	2183.08	2104.68	2133.06	1960.73	2225.88
TSPAN7	tetraspanin 7	583.017	604.578	596.263	601.696	639.39	644.441	583.694	581.929	589.915	647.149	690.357	635.477
PSMB4	proteasome (prosome, macropain) subunit, beta type, 4	5446.48	5681.22	5299.27	5422.45	5442.04	5394.11	5527.79	5543.04	5352	5531.98	5014.7	5319.87
LSS	lanosterol synthase (2,3-oxidosqualene-lanosterol cyclase)	772.155	707.827	1024.03	658.194	757.882	669.263	689.683	755.245	808.456	782.215	1137.25	842.468
CDK4	cyclin-dependent kinase 4	3252.2	3416.21	3118.46	3164.81	3044.68	3375	3052.28	3078.68	2932.07	3022.5	2855.59	3024.66
MTA1	metastasis associated 1 /// metastasis associated 1	508.763	596.576	629.078	500.512	531.354	523.863	508.052	535.671	515.899	542.983	640.596	556.061
E2F4	E2F transcription factor 4, p107/p130-binding	187.908	226.85	231.947	188.557	187.099	181.575	182.534	193.728	186.535	199.929	216.917	190.227
WDR42A	WD repeat domain 42A	164.438	183.27	174.799	172.439	158.068	170.665	161.779	172.736	164.128	180.548	189.211	168.326
PRPF3	PRP3 pre-mRNA processing factor 3 homolog (S. cerevisiae)	305.177	340.196	314.794	294.904	279.626	325.181	340.531	326.848	316.274	350.731	330.046	313.522
RAB13	RAB13, member RAS oncogene family	2823.78	3150.02	2089.69	3020.32	2493.14	3010.49	2418.48	2371.9	2289.23	2370.38	1997.15	2216.17
DNM2	dynamin 2	163.471	197.509	155.006	164.478	167.319	177.975	177.139	173.409	173.157	180.794	172.366	163.9
SIPA1L1	signal-induced proliferation-associated 1 like 1	318.886	344.722	315.711	344.679	335.443	316.384	325.963	331.395	322.065	316.624	271.825	319.908
CD2BP2	CD2 (cytoplasmic tail) binding protein 2	651.893	778.014	619.262	702.211	649.169	684.591	646.569	684.503	639.619	665.002	651.476	673.629
PFAAP5	Phosphonoformate immuno-associated protein 5	854.476	821.679	1109.59	982.361	1084.37	927.38	1040.6	1009.3	1015.2	1018.32	1098.79	1022.08
STXBP1	syntaxin binding protein 1	143.393	138.097	111.146	133.577	142.985	142.56	130.544	131.002	123.461	130.922	132.587	123.706
VPS72	vacuolar protein sorting 72 (S. cerevisiae)	621.099	728.211	571.157	660.873	552.208	680.6	591.259	622.247	575.885	631.788	573.958	588.193
DDAH2	dimethylarginine dimethylaminohydrolase 2	161.826	207.186	161.503	181.492	173.591	155.323	148.992	167.127	160.921	168.213	181.148	158.378
CYB5R1	cytochrome b5 reductase 1	491.95	536.674	417.211	517.165	486.969	534.614	480.295	499.341	474.485	519.031	518.489	495.622
TOMM40	Translocase of outer mitochondrial membrane 40 homolog (yeast)	1494.02	1741.09	1463.38	1478.99	1615.03	1448.05	1354.61	1377.11	1469.92	1487.55	1782.15	1492.32
BMI1	B lymphoma Mo-MLV insertion region (mouse)	1585.29	1425.72	1396.71	1629.53	1498.3	1624.17	1691.13	1513.01	1556.88	1503.39	1368.22	1507.22
TTRAP	TRAF and TNF receptor associated protein	2156.57	1877.44	1990.22	2182.79	2129.45	2236.81	2426.48	2247.93	2219.63	2197.83	1958.82	2174.64
LAMC2	laminin, gamma 2	16.029	15.7931	13.3975	13.0322	12.8154	12.5853	13.1219	13.7105	12.513	12.637	11.1655	12.919
APPBP1	amyloid beta precursor protein binding protein 1	4148.83	4145.66	4124.94	4253.31	4284.17	4238.57	4612.19	4486.5	4236.79	4110.52	3894.33	4135.94
GBP1	guanylate binding protein 1, interferon-inducible, 67kDa /// guanylate binding protein 1, interferon-inducible, 67kDa	40.5107	38.5203	41.0237	41.817	40.1761	35.7711	52.8563	31.5776	41.42	44.8165	42.1103	37.0919
FBXO28	F-box protein 28	678.878	661.494	602.149	705.017	629.805	736.226	757.478	712.807	665.378	696.162	556.562	674.611
PDGFRB	platelet-derived growth factor receptor, beta polypeptide	42.504	49.1424	66.52	47.7749	57.3657	52.5209	54.7671	54.1531	50.3844	55.6564	80.1907	65.6021
ACTG2	actin, gamma 2, smooth muscle, enteric	20.4442	22.284	19.0201	23.2853	18.5586	20.4222	18.7505	17.2998	18.5586	14.4268	15.9971	20.0402
G6PD	glucose-6-phosphate dehydrogenase	425.7	514.519	432.067	413.612	369.914	462.126	412.458	397.294	349.768	376.544	367.711	344.605
SHFM1	split hand/foot malformation (ectrodactyly) type 1	1907.98	2051.13	2173.05	1892.36	2000.7	1903.89	2117.41	2170.36	2033.79	2237.91	2364.16	2223.11
SPTLC1	serine palmitoyltransferase, long chain base subunit 1	2145.84	1897.08	1962	2061.99	2012.39	2091.41	2204.8	2060.48	2071.77	1891.21	1937.51	2093.93
C14ORF2	chromosome 14 open reading frame 2	3834.76	4109.54	3934.6	3893.21	3954.88	4069.65	4042.46	4035.27	4056.45	4159.81	3788.24	4076.73
GAK	cyclin G associated kinase	181.862	193.378	177.273	176.305	179.41	176.981	164.198	171.119	174.016	175.162	180.083	170.668
HADH2	hydroxyacyl-Coenzyme A dehydrogenase, type II	1107.04	1218.88	1093.88	1014.2	956.667	1078.26	1078.49	1115.7	1036.46	1072	1095.01	1046.42
SERPINF1	serpin peptidase inhibitor, clade F (alpha-2 antiplasmin, pigment epithelium derived factor), member 1	4825.49	4990.31	6489.57	4525.38	5798.25	4214.78	4974.82	5234.48	5591.65	5987.45	7818.79	6036.59
CDKN1A	cyclin-dependent kinase inhibitor 1A (p21, Cip1)	1535.52	1946.2	1065.63	1616.31	1224.46	1626.16	1356.75	1270.88	1282.71	1312.37	999.091	1210.25
TACSTD2	tumor-associated calcium signal transducer 2	21.2897	18.215	18.939	16.1463	19.7827	18.6056	18.8876	16.5845	18.6056	17.6964	18.159	18.278
FRAP1	FK506 binding protein 12-rapamycin associated protein 1	212.011	225.534	237.663	212.551	237.887	213.768	211.26	214.207	206.128	231.472	210.336	212.998
TACC2	transforming, acidic coiled-coil containing protein 2	687.378	670.748	677.946	738.3	757.488	696.38	755.716	705.833	724.717	737.842	608.378	699.13
PDAP1	PDGFA associated protein 1	908.784	911.378	815.512	838.86	850.711	680.943	858.727	993.113	838.086	772.402	847.16	853.602
MGP	matrix Gla protein	5.08788	5.46623	5.52476	6.06484	5.46623	6.83486	5.48083	4.94797	5.96962	5.53771	5.21178	5.40831
LYPLA2 /// LYPLA2P1 /// LOC653639 /// LOC654135	lysophospholipase II /// lysophospholipase II pseudogene 1 /// similar to Acyl-protein thioesterase 2 (Lysophospholipase II) (LPL-I) /// similar to Acyl-protein thioesterase 2 (Lysophospholipase II) (LPL-I)	1324.98	1573.22	1190.96	1393.06	1268.89	1456.99	1174.02	1279.83	1272.57	1333.86	1267.86	1274.13
STAG1	stromal antigen 1	271.358	299.175	271.794	275.443	275.035	298.794	277.878	286.733	271.402	281.501	306.069	283.881
CTSH	cathepsin H	2597.03	2488.26	3098.02	2179.4	2810.16	2282.94	2856.62	2974.77	3015.57	3007.28	3992.98	3197.06
RER1	RER1 retention in endoplasmic reticulum 1 homolog (S. cerevisiae)	1746.4	2063.02	1933.35	1675.08	1705.85	1820.01	1720.53	1815.21	1732.52	1930.13	1998.29	1828.49
NDUFA1	NADH dehydrogenase (ubiquinone) 1 alpha subcomplex, 1, 7.5kDa	3502.65	3766.88	3721.92	3670.44	3651.75	3582.91	3674.64	3712.29	3607.63	3873.05	4121.16	3860.87
HBXIP	hepatitis B virus x interacting protein	2869.95	3202.32	3064.35	2858.64	2884.09	2937.53	2892.44	3009.97	2935.69	3124.99	3149.86	3019.09
FLJ11021	similar to splicing factor, arginine/serine-rich 4	1501.44	1475.59	1451.17	1548.26	1439.59	1620.93	1609.7	1610.32	1528.89	1660.3	1434.97	1561.87
SMARCA5	SWI/SNF related, matrix associated, actin dependent regulator of chromatin, subfamily a, member 5	848.512	771.24	679.711	799.921	800.152	849.588	850.257	809.424	748.79	733.165	607.742	777.052
FNDC3A	fibronectin type III domain containing 3A	1198.1	1027.94	909.628	1236.3	1132.88	1365.77	1157.3	1061.02	1093.62	973.894	863.6	1019.75
FEZ2	fasciculation and elongation protein zeta 2 (zygin II)	2133.43	2197.77	1864.08	2199.3	2084.01	2419.51	2174.65	2125.98	2032.66	2146.41	2001.95	2133.75
POLR2G	polymerase (RNA) II (DNA directed) polypeptide G	1832.7	2204.09	1954.76	1957.83	1951.99	1822.74	1820.36	2006.37	1978.83	1939.93	1859.72	1901.2
TAP1	transporter 1, ATP-binding cassette, sub-family B (MDR/TAP)	498.711	543.628	509.424	499.61	493.909	499.294	492.836	507.617	491.503	529.244	570.034	511.027
SREBF1	sterol regulatory element binding transcription factor 1	255.211	321.9	377.172	243.126	312.768	236.786	278.354	318.211	337.314	315.84	392.878	317.124
MTHFD1	methylenetetrahydrofolate dehydrogenase (NADP+ dependent) 1, methenyltetrahydrofolate cyclohydrolase, formyltetrahydrofolate synthetase	1946.37	1811.57	2191.78	1804.78	1869.7	1877.71	2011.63	1995.95	1892.3	2025.61	1981.79	1959.28
COL1A1	collagen, type I, alpha 1	112.778	127.26	132.645	124.206	107.195	111.682	93.4387	105.609	109.415	92.9057	106.954	106.18
PPP2R2A	protein phosphatase 2 (formerly 2A), regulatory subunit B (PR 52), alpha isoform	925.776	1067.39	937.004	962.573	931.059	959.905	952.897	933.811	903.58	980.588	927.356	930.278
CYP51A1	cytochrome P450, family 51, subfamily A, polypeptide 1	571.185	442.11	719.488	484.97	604.005	491.178	660.869	690.384	756.891	727.711	994.274	727.191
BCR	breakpoint cluster region	580.466	679.871	565.562	558.738	549.961	654.282	572.073	549.466	525.892	549.878	561.93	554.769
UBE4B	ubiquitination factor E4B (UFD2 homolog, yeast)	592.426	604.108	653.012	621.959	668.433	618.159	631.862	607.714	645.338	702.33	838.378	685.653
SENP6	SUMO1/sentrin specific peptidase 6	802.263	682.571	785.333	768.745	813.928	783.587	851.204	797.866	804.027	755.044	734.999	811.519
GTF3C1	general transcription factor IIIC, polypeptide 1, alpha 220kDa	763.821	836.578	721.662	755.517	659.128	798.014	676.751	725.685	685.751	703.446	759.818	713.091
GGPS1	geranylgeranyl diphosphate synthase 1	802.43	771.488	729.631	803.346	808.405	798.208	804.541	839.588	811.002	843.044	838.726	798.683
ACBD3	acyl-Coenzyme A binding domain containing 3	1017.09	952.802	1070.81	1061	1050.43	1045.27	1175.64	1133.97	1131.27	1207.49	1138.01	1156.98
ATP5J	ATP synthase, H+ transporting, mitochondrial F0 complex, subunit F6	3663.5	3576.09	3515.94	3635.06	3482.34	3553.21	3655.76	3605.11	3472.16	3523.78	3505.56	3671.28
EHMT2	euchromatic histone-lysine N-methyltransferase 2	414.131	515.917	421.875	413.798	400.143	456.596	413.746	400.226	360.249	403.724	428.168	385.111
PKD1	polycystic kidney disease 1 (autosomal dominant)	73.584	97.3318	109.199	70.8757	88.3817	88.0126	73.4603	89.1204	76.5633	85.5389	99.1742	94.7621
CSK	c-src tyrosine kinase	685.247	791.94	795.04	636.938	607.601	676.164	686.751	701.66	634.863	690.981	733.673	681.002
UNG	uracil-DNA glycosylase	1239.72	1226.7	1318.45	1195.31	1087.96	1103.74	1287.34	1266.46	1129.79	1144.63	1157.68	1122.01
BCKDHA	branched chain keto acid dehydrogenase E1, alpha polypeptide	289.315	342.494	330.661	306.378	315.832	261.229	251.611	295.828	302.435	302.884	381.294	294.374
CSNK1E	casein kinase 1, epsilon	560.134	714.655	565.591	620.298	592.933	646.079	522.46	501.894	537.812	538.952	560.003	520.138
UBE2B	ubiquitin-conjugating enzyme E2B (RAD6 homolog) /// ubiquitin-conjugating enzyme E2B (RAD6 homolog)	1540.6	1453.88	1523.63	1541.88	1533.89	1575.99	1566.75	1397.59	1649.64	1440.38	1320.04	1479
PAM	peptidylglycine alpha-amidating monooxygenase	1386.7	1333.68	996.911	1557.79	1437.98	1437.33	1309.72	1198.85	1317.33	1216.22	1219.46	1250.29
PMF1	polyamine-modulated factor 1	433.095	444.896	489.628	407.806	419.722	396.631	435.675	478.445	421.813	484.416	603.137	483.247
TK1	thymidine kinase 1, soluble	622.981	596.266	726.575	518.359	519.734	520.448	655.376	696.693	595.955	681.726	706.96	615.694
SYMPK	symplekin	67.1223	74.333	70.4084	63.7669	66.7321	61.1408	63.6724	70.6865	61.5627	69.6969	90.3777	71.2874
NR4A1	nuclear receptor subfamily 4, group A, member 1	92.8821	103.607	135.276	90.5098	106.181	82.9588	96.7834	119.787	110.864	108.144	118.03	117.601
TRIM2	tripartite motif-containing 2	110.601	117.812	101.953	125.856	112.307	121.186	106.308	102.706	107.628	94.5629	117.564	104.304
COX5B	Cytochrome c oxidase subunit Vb	4900.3	4945.46	4683.28	4900.6	5512.75	4656.45	4621.49	4793.56	4992.36	5015.72	5118.29	4893.32
HSF1 /// LOC642269	heat shock transcription factor 1 /// similar to Heat shock factor protein 1 (HSF 1) (Heat shock transcription factor 1) (HSTF 1)	187.535	210.654	193.231	194.331	198.544	185.496	196.802	186.967	193.712	181.082	186.594	181.169
FABP5 /// LOC653327	fatty acid binding protein 5 (psoriasis-associated) /// similar to Fatty acid-binding protein, epidermal (E-FABP) (Psoriasis-associated fatty acid-binding protein homolog) (PA-FABP)	2656.78	2567.09	2339.37	2491.51	2136.59	2629.26	2966.02	3038.2	2513.15	2476.88	2058.21	2417.87
HIP2	huntingtin interacting protein 2	1838.01	1732.51	1766.46	1820.52	1727.33	1828.16	1975.12	1940.21	1981.37	1869.74	1719.48	1834.69
TOR1A	torsin family 1, member A (torsin A)	858.093	909.376	909.045	906.816	925.766	913.696	829.804	889.731	896.519	921.759	846.678	865.91
MATN2	matrilin 2	17.9875	14.8394	17.2023	16.2581	14.2978	18.9259	15.1371	16.5255	12.0094	18.0661	13.5609	14.1232
ITGAV	integrin, alpha V (vitronectin receptor, alpha polypeptide, antigen CD51)	2577.77	2370.41	2018.31	2696.3	2259.02	2824.76	2596.91	2192.45	2338.65	2117.44	1812.37	2328.13
PSMD12	proteasome (prosome, macropain) 26S subunit, non-ATPase, 12	2229.68	2150.29	2149.78	2307.44	2161.12	2474.73	2444.54	2462.41	2418.8	2410.71	2090.31	2352.51
GTF2F1	general transcription factor IIF, polypeptide 1, 74kDa	437.011	444.726	396.969	427.84	417.355	432.052	431.838	414.65	468.167	446.211	417.181	403.322
CFB	complement factor B /// complement factor B	659.311	701.82	1149.46	583.213	1151.97	562.724	800.958	877.179	1060.71	1037.76	1959.88	1228.67
SNX19	sorting nexin 19	32.4663	33.4009	31.9081	34.0498	29.6713	27.5651	30.8149	29.6414	30.072	27.1238	28.1982	34.6482
MAML1	mastermind-like 1 (Drosophila)	661.917	612.142	739.628	647.461	652.267	719.568	709.655	713.998	750.602	726.075	778.668	766.271
SEC24C	SEC24 related gene family, member C (S. cerevisiae)	626.961	644.13	618.913	599.835	594.995	620.544	620.43	621.567	597.015	627.35	655.596	610.261
RAP1A	RAP1A, member of RAS oncogene family	1211.22	1041.26	1110.46	1251.5	1177.46	1193.45	1251.54	1284.02	1192.86	1180.08	1040.16	1153.41
SPOCK1	sparc/osteonectin, cwcv and kazal-like domains proteoglycan (testican) 1	21.0678	19.6234	15.3361	23.2078	15.7473	38.35	13.7898	14.6185	13.861	14.3619	15.0477	13.764
MXI1	MAX interactor 1 /// MAX interactor 1	996.125	1102.68	921.814	1128.35	1083.93	1141.88	967.044	905.432	953.965	991.433	1048.14	979.29
MGC5139	hypothetical protein MGC5139	998.57	1031.95	1107.69	924.544	1037.82	939.273	1050.43	1069.44	1025.37	1098.28	1159.13	1045.25
ACADS	acyl-Coenzyme A dehydrogenase, C-2 to C-3 short chain	139.303	161.344	169.577	153.221	163.395	141.15	156.385	162.632	167.603	168.697	194.449	169.815
CUTL1	cut-like 1, CCAAT displacement protein (Drosophila)	274.25	271.083	269.978	321.47	279.899	287.814	283.814	261.544	279.392	251.152	232.305	264.162
TRAM2	translocation associated membrane protein 2	2081.29	2330.71	2426.46	2027.33	2095.28	2129.06	2053.61	2214.93	2138.56	2455.51	2362.92	2240.72
CBFB	core-binding factor, beta subunit	2180.04	2029.14	1796.46	2158.88	2026.33	2323.5	2150.77	2120.99	2056.25	2081.93	1915.24	1981.59
TCEAL4	transcription elongation factor A (SII)-like 4	883.443	922.001	794.592	860.461	897.526	871.423	824.753	839.263	836.128	864.211	944.992	874.65
RAB3GAP2	RAB3 GTPase activating protein subunit 2 (non-catalytic)	715.544	690.584	686.387	768.161	745.436	806.722	723.584	709.131	721.143	751.211	719.433	729.118
SEC24D	SEC24 related gene family, member D (S. cerevisiae)	204.991	134.536	197.212	176.711	172.338	167.692	235.398	185.048	181.378	188.346	164.047	199.61
SERPINA3	serpin peptidase inhibitor, clade A (alpha-1 antiproteinase, antitrypsin), member 3	4371.84	3973.46	9903.91	3884.85	9343.88	2957.06	5336.91	6510.6	7907.63	8225.24	12932	9291.79
LEPROT	leptin receptor overlapping transcript	1054.39	1170.96	1137.95	1110.18	1071	1131.12	1054.96	1084.89	1107.43	1146.34	1115.15	1127.8
NKTR	natural killer-tumor recognition sequence	1048.98	1008.85	1135.49	1187.5	1191.29	1210.76	1098.67	1069.3	1102.52	1045.64	1072.16	1074.85
ADAM9	ADAM metallopeptidase domain 9 (meltrin gamma)	3835.81	3046.33	2936.9	3794.69	3633.27	3699.75	3800.87	3368.49	3519.22	3137.44	2723.1	3463.88
GNPDA1	glucosamine-6-phosphate deaminase 1	1241.79	1273.11	999.421	1190.59	1036.53	1286.36	1230.7	1160.81	1102.49	1149.13	1043.53	1108.04
JARID1C	jumonji, AT rich interactive domain 1C	82.1307	83.6446	88.161	68.5345	85.2126	83.6339	76.3888	84.1836	81.1909	79.9284	92.8816	86.7549
TCOF1	Treacher Collins-Franceschetti syndrome 1	456.028	483.328	454.869	391.044	427.46	461.103	456.089	478.818	425.868	431.222	416.118	410.762
KIAA0430	KIAA0430	474.154	497.379	418.076	589.104	564.462	586.766	512.233	496.034	508.934	493.696	505.737	493.58
BAG1	BCL2-associated athanogene	587.659	628.868	637.041	560.461	586.541	581.605	590.044	601.88	586.64	624.879	649.363	593.108
RGS2	regulator of G-protein signalling 2, 24kDa	55.5442	61.5852	50.9325	70.6691	72.8876	69.5425	78.9081	77.9143	68.1172	85.7533	70.6187	72.2614
HD	huntingtin (Huntington disease)	338.098	414.252	370.834	358.159	368.633	351.649	328.059	360.723	349.6	376.102	423.304	349.633
BASP1	brain abundant, membrane attached signal protein 1	8.65372	8.27715	9.96966	8.10034	7.51154	8.58656	7.58378	7.20162	7.79326	7.97488	7.09378	6.93794
PISD	phosphatidylserine decarboxylase	509.138	587.938	535.851	544.68	506.61	541.691	492.142	526.289	522.654	535.592	520.481	518.036
KLF10	Kruppel-like factor 10	679.77	597.558	555.794	622.277	717.393	716.136	695.647	603.2	623.489	578.761	617.836	677.878
ABCF3	ATP-binding cassette, sub-family F (GCN20), member 3	238.545	260.03	246.902	208.63	233.678	213.152	228.968	239.188	237.727	251.85	252.011	233.164
NSF	N-ethylmaleimide-sensitive factor	1621.67	1769.89	1711.59	1542.81	1516.76	1610.94	1644.49	1665.01	1581.73	1672.09	1585.97	1559.98
TCERG1	transcription elongation regulator 1	1307.33	1269.25	1382.56	1299.08	1279.1	1377.35	1453.79	1320.12	1308.41	1285.63	1233.21	1351.77
NUTF2	nuclear transport factor 2	6162	6724.57	5675.46	6330.33	5938.91	6528	6001.68	5926.46	5865.49	6023.26	5522.84	5806.42
AP3S2	adaptor-related protein complex 3, sigma 2 subunit	1033.94	1080.64	927.47	1059.32	957.953	1098.26	1002.03	998.488	959.325	1051.22	961.796	947.544
SRF	serum response factor (c-fos serum response element-binding transcription factor)	346.284	366.639	359.578	308.595	348.367	327.099	369.941	394.008	353.794	386.988	421.704	368.972
CARS	cysteinyl-tRNA synthetase	1452.05	1658.73	1954.47	1658.63	1820.86	1561.89	1529.99	1708.43	1709.68	1827	1740.73	1885.38
COL1A2	collagen, type I, alpha 2	16.461	13.0236	15.7786	13.2418	13.8186	15.3783	13.4872	19.7821	16.1752	15.2526	18.3432	15.9697
TIAL1	TIA1 cytotoxic granule-associated RNA binding protein-like 1	1900.5	1919.1	1939.91	1995.76	1958.59	2032.41	2016.63	2091.03	2015.49	2046.01	2015.56	2078.19
PRPF31	PRP31 pre-mRNA processing factor 31 homolog (S. cerevisiae)	716.406	788.268	800.837	665.291	669.587	721.044	699.759	708.526	697.465	695.047	727.881	711.03
IGF2	insulin-like growth factor 2 (somatomedin A)	6489.45	7962.29	8663.27	5894.59	8033.63	6365.54	5596.01	6302.69	6691.42	6768.36	12650.5	7621.79
IFI27	interferon, alpha-inducible protein 27	36.3912	46.2771	37.8629	41.1303	51.5505	39.8131	74.5847	52.2883	67.4123	62.5543	101.433	52.4687
USP1	ubiquitin specific peptidase 1	1711.62	1417.09	1947.47	1559.54	1811.89	1672.12	1923.83	1994.87	1895.35	1805.6	1830.89	1912.98
ERCC5	excision repair cross-complementing rodent repair deficiency, complementation group 5 (xeroderma pigmentosum, complementation group G (Cockayne syndrome))	393.374	379.742	372.343	405.283	405.52	382.405	412.794	392.091	398.752	382.729	358.813	381.127
HSPBP1	hsp70-interacting protein	397.932	430.121	436.607	396.477	391.327	392.117	398.518	437.686	415.92	397.426	412.597	398.368
DNAJC7	DnaJ (Hsp40) homolog, subfamily C, member 7	1603.77	1895.88	1699.87	1688.84	1403.76	1639.07	1673.91	1789.71	1521.61	1806.23	1733.42	1700.29
KEAP1	kelch-like ECH-associated protein 1	865.238	872.236	994.272	860.358	808.224	816.333	940.465	961.128	931.545	1011.99	1006.76	983.863
YIF1A	Yip1 interacting factor homolog A (S. cerevisiae)	1567.33	1956.88	2048.89	1549.47	1801.96	1560.46	1742.32	1838.95	1857.53	1939.56	2371.53	2049.94
FVT1	follicular lymphoma variant translocation 1	395.982	376.243	405.789	382.656	405.633	364.191	435	389.167	398.271	400.833	382.185	416.674
DHX9	DEAH (Asp-Glu-Ala-His) box polypeptide 9	525.831	472.901	502.709	523	525.014	511.699	548.729	558.817	508.461	542.478	543.678	540.21
IGSF3	immunoglobulin superfamily, member 3	42.3592	36.633	27.613	37.6531	36.7787	32.5487	40.3283	38.1187	34.7506	38.6809	31.3847	27.1808
ACSL4	acyl-CoA synthetase long-chain family member 4	457.534	318.14	421.235	427.296	418.72	349.083	523.461	393.413	459.386	345.959	324.605	428.711
MYST3	MYST histone acetyltransferase (monocytic leukemia) 3	378.127	408.273	397.93	419.857	400.775	416.545	350.742	379.301	372.557	393.196	442.449	391.628
MAP2K2	mitogen-activated protein kinase kinase 2	1013.84	1123.38	1050.74	1019.66	990.886	1045.82	1019.38	1029.06	970.211	1035.46	1034	1007.85
PPP3CA	protein phosphatase 3 (formerly 2B), catalytic subunit, alpha isoform (calcineurin A alpha)	1171.35	1008.43	830.89	1085.93	1013.82	1193.41	1187.44	1043.55	1017.74	1062.96	839.03	965.561
RXRA	retinoid X receptor, alpha	413.256	397.628	467.654	362.464	403.128	382.994	382.279	419.628	412.737	439.267	599.814	426.573
BRP44	brain protein 44	1377.78	1289.6	1668.45	1238.19	1361.16	1215.79	1495.48	1463.21	1463.09	1486.06	1649.11	1528.35
DBI	diazepam binding inhibitor (GABA receptor modulator, acyl-Coenzyme A binding protein) /// diazepam binding inhibitor (GABA receptor modulator, acyl-Coenzyme A binding protein)	6268.63	5767.38	7281.77	5591.62	6158.4	5447.04	6385.37	6583.43	6738.65	6561.26	7465.93	6788.29
PLSCR1	phospholipid scramblase 1	679.764	648.425	877.654	652.832	801.293	627.878	895.021	903.976	902.934	941.461	1046.13	927.581
MYC	v-myc myelocytomatosis viral oncogene homolog (avian)	3483.12	3249.46	3467.56	3171.43	3398.66	3331.83	3376.02	3493.39	3482.76	3442.08	3203.58	3248.75
PPP3CB	Protein phosphatase 3 (formerly 2B), catalytic subunit, beta isoform (calcineurin A beta)	731.896	796.451	743.215	779.666	730.731	765.257	664.601	699.857	706.872	695.458	742.849	684.3
SLC35B1	solute carrier family 35, member B1	1401.01	1464.34	1417.9	1423.88	1290.61	1436.56	1472.19	1473.33	1369.01	1490.55	1425.45	1353.17
CYP1B1	cytochrome P450, family 1, subfamily B, polypeptide 1	19.6019	21.4359	24.9946	19.0268	22.9417	21.9833	22.6441	21.7549	22.0983	22.9417	21.4359	21.0596
IDS	iduronate 2-sulfatase (Hunter syndrome)	690.021	770.228	444.563	814.953	605.537	868.334	619.073	568.857	549.074	576.461	425.461	529.711
ST5	suppression of tumorigenicity 5	335.628	411.125	359.161	309.251	306.111	369.369	309.85	335.628	329.844	333.377	343.543	323.812
SPFH1	SPFH domain family, member 1	1669.08	1634.03	1856.62	1598.29	1819.38	1548.6	1807.92	1842.53	1882.56	1743.67	1900.98	1765.23
AP3S1	Adaptor-related protein complex 3, sigma 1 subunit	2349.38	2263.8	2356.34	2398.13	2242.44	2442.62	2470.87	2468.8	2409.63	2510.44	2267.42	2403.67
NOTCH2	Notch homolog 2 (Drosophila)	811.607	770.381	748.823	737.294	810.686	904.254	807.29	790.791	812.493	780.527	838.649	827.897
DECR1	2,4-dienoyl CoA reductase 1, mitochondrial	866.568	860.657	739.377	942.97	878.127	934.939	870.268	831.461	856.682	806.738	742.391	843.408
ZYG11BL	zyg-11 homolog B (C. elegans)-like	97.0854	134.401	108.619	110.856	108.819	113.906	104.297	102.6	104.151	110.537	121.407	98.4609
CTSK	cathepsin K (pycnodysostosis)	44.6996	50.107	42.8986	59.7482	53.6032	52.37	51.8228	42.5952	43.1059	54.7407	56.0714	50.1276
GTF2H1	general transcription factor IIH, polypeptide 1, 62kDa	585.294	591.89	531.878	644.902	606.275	624.723	686.646	632.851	596.193	628.245	547.518	610.461
ERBB3	v-erb-b2 erythroblastic leukemia viral oncogene homolog 3 (avian)	1094.18	1086.13	1633.2	1044.51	1416.42	1055.16	1301.25	1336.13	1300.63	1339.51	1745.44	1493.79
HDAC5	histone deacetylase 5	419.36	588.483	448.885	480.09	541.146	497.874	360.31	356.387	396.488	450.412	574.544	432.693
PRSS23	protease, serine, 23	57.6698	72.3371	34.2074	65.6324	43.8305	65.9246	52.2626	51.0275	47.6589	48.6227	39.9695	35.9762
LPIN2	lipin 2	603.749	583.601	757.008	637.267	662.156	592.38	667.863	618.47	636.434	649.053	676.346	680.39
EIF2B2	eukaryotic translation initiation factor 2B, subunit 2 beta, 39kDa	899.519	917.329	835.461	911.42	859.908	950.502	944.544	945.044	923.801	968.494	830.767	924.104
DDX46	DEAD (Asp-Glu-Ala-Asp) box polypeptide 46	1524.81	1375.34	1453.06	1567.36	1503.17	1628.49	1661.95	1587.94	1567.71	1573.09	1420.88	1551.2
MBD3	methyl-CpG binding domain protein 3	134.45	164.678	162.701	127.777	138.344	139.227	129.69	145.925	142.634	145.942	165.017	147.871
PFKFB3	6-phosphofructo-2-kinase/fructose-2,6-biphosphatase 3	102.202	107.939	54.0978	117.949	75.4413	124.819	98.5434	72.7678	76.4018	74.4567	85.8236	60.9215
PCOLCE	procollagen C-endopeptidase enhancer	128.461	130.815	142.492	109.961	136.878	99.9758	113.223	114.102	121.399	131.845	188.796	137.008
POLS	polymerase (DNA directed) sigma	523.18	521.824	654.006	542.779	618.961	537.889	617.83	648.734	650.196	661.443	770.738	634.982
COPS2	COP9 constitutive photomorphogenic homolog subunit 2 (Arabidopsis)	2739.24	2531.43	2532.54	2836.07	2768.77	2822.95	2835.98	2855.96	2834.19	2846.46	2843.03	2799.05
CTNNAL1	catenin (cadherin-associated protein), alpha-like 1	1455.64	1342.17	1378.46	1448.52	1362.75	1485.94	1544.43	1509.49	1414.87	1470.15	1245.11	1490.55
CPSF6	cleavage and polyadenylation specific factor 6, 68kDa	1745.63	1688.09	1712.32	1809.98	1595.57	1825.92	1868.74	1819.38	1695.31	1772.87	1665.25	1737.92
IDH3G	isocitrate dehydrogenase 3 (NAD+) gamma	502.313	584.141	466.559	497.594	502.979	569.852	503.253	505.174	486.454	511.904	514.268	504.302
MPI	mannose phosphate isomerase	128.947	161.292	159.36	130.834	169.167	125.137	147.463	143.628	144.965	160.549	179.414	143.73
HCFC1	host cell factor C1 (VP16-accessory protein)	431.791	482.854	491.711	420.199	414.845	432.959	417.92	460.938	432.559	431.255	481.283	415.374
TMEM147	transmembrane protein 147	2964.69	3312.44	3255.86	2826.63	2953.05	3017.68	3009.5	3012.75	2938.19	3107.63	3144.32	2909.05
TUBGCP2	Tubulin, gamma complex associated protein 2	442.416	491.648	461.669	406.544	408.959	417.508	405.045	429.544	417.066	442.169	453.206	419.066
TRIB2	tribbles homolog 2 (Drosophila)	68.5216	84.6286	67.092	90.137	80.3134	65.9347	61.5331	48.3776	65.5459	74.4609	68.5086	57.7314
DEDD	death effector domain containing	576.378	577.563	527.374	577.683	541.359	577.881	524.067	555.944	513.185	579.251	556.477	549.639
DHRS3	dehydrogenase/reductase (SDR family) member 3	534.794	580.669	608.375	557.154	674.852	541.353	551.55	620.871	595.712	620.906	805.635	670.044
RANBP1	RAN binding protein 1	4770.13	4797.03	4980.85	4374.05	4506.32	4431.29	4887.48	5145.59	4819.46	4834.4	4711.57	4785.5
MBD2	methyl-CpG binding domain protein 2	933.41	844.941	940.668	925.595	943.952	915.274	1024.71	1002.32	962.226	969.611	902.794	949.859
AFG3L2	AFG3 ATPase family gene 3-like 2 (yeast)	721.863	801.833	912.711	718.511	791.048	708.935	781.645	874.49	808.957	843.381	934.806	837.269
H2AFV	H2A histone family, member V	2208.54	2246.11	2633.52	2075.65	2261.38	2034.78	2281.09	2407.91	2258.69	2472.55	2626.19	2422.59
FXYD3	FXYD domain containing ion transport regulator 3	60.0213	65.0348	71.9717	55.8261	58.8776	63.6477	56.2696	58.3329	58.0442	46.3609	60.7882	64.1321
IKBKAP	inhibitor of kappa light polypeptide gene enhancer in B-cells, kinase complex-associated protein	5656.82	5330.83	5641.56	5946.88	5836.74	5691.4	5987.45	5634.37	5948.58	6070.77	5973.13	6124.34
ABCB6 /// ATG9A	ATP-binding cassette, sub-family B (MDR/TAP), member 6 /// ATG9 autophagy related 9 homolog A (S. cerevisiae)	520.461	634.67	623.67	505.787	581.326	561.174	530.659	574.774	561.794	609.424	691.373	609.822
CSH1	chorionic somatomammotropin hormone 1 (placental lactogen) /// chorionic somatomammotropin hormone 1 (placental lactogen)	9.26055	8.51984	9.30081	9.80713	9.82035	9.13063	8.235	9.94029	9.31684	9.31684	9.46975	9.14408
PPIE	peptidylprolyl isomerase E (cyclophilin E)	263.728	321.794	290.165	252.976	298.742	270.333	274.424	291.586	260.861	304.76	286.243	275.557
TBCC	tubulin-specific chaperone c	802.347	818.622	884.471	846.474	759.093	848.045	712.707	815.209	764.18	786.711	747.475	789.856
EDC4	enhancer of mRNA decapping 4	365.542	404.713	379.594	345.818	325.82	387.639	336.164	352.878	323.429	363.102	358.885	336.069
SLC2A3	solute carrier family 2 (facilitated glucose transporter), member 3	839.728	898.294	659.549	803.107	584.688	961.442	771.659	780.493	651.923	700.663	624.289	635.662
DNAJB2	DnaJ (Hsp40) homolog, subfamily B, member 2	276.384	327.219	252.801	308.069	294.023	306.281	259.741	281.496	275.958	285.976	310.444	273.664
MAPRE2	Microtubule-associated protein, RP/EB family, member 2	1189.65	1108.22	1280.54	1153.71	1220.49	1167	1353.28	1344	1327.08	1463.67	1320.19	1415.59
ACADM	acyl-Coenzyme A dehydrogenase, C-4 to C-12 straight chain	760.851	628.77	724.764	720.358	708.909	687.135	764.191	694.803	724.796	673.106	648.087	757.003
KIAA0101	KIAA0101 /// KIAA0101	3420.69	3111.5	3879.45	2901.71	3180.01	3049.91	3560.41	3518.77	3383.88	3326.94	3386.89	3394.18
TRIM29	tripartite motif-containing 29	127.832	144.502	68.3238	140.688	119.127	138.894	88.5981	85.4997	91.2625	85.6152	75.3776	89.3842
SNRPB2	small nuclear ribonucleoprotein polypeptide B''	4618.47	4472.96	4613.57	4565.97	4487.4	4613.13	4736.83	4887.15	4762.05	4627.8	4415.81	4819.93
SSFA2	sperm specific antigen 2	1013.36	901.061	966.378	1085.19	1084.59	1116.88	1052.75	954.173	1007.46	913.062	884.206	1044.13
SNAP25	synaptosomal-associated protein, 25kDa	39.4665	39.6279	33.4472	33.8555	36.9229	30.7168	24.7984	37.7969	32.1335	27.6729	28.6937	36.679
TNFAIP2	tumor necrosis factor, alpha-induced protein 2	28.1197	29.8905	26.189	21.7438	26.9925	28.9111	21.7408	23.6662	26.1844	25.6278	21.7314	24.9199
ATG5	ATG5 autophagy related 5 homolog (S. cerevisiae)	996.277	845.933	904.57	980.934	948.335	972.855	1010.48	1039.26	989.677	1044.93	931.017	1011.44
PPP2R5D	protein phosphatase 2, regulatory subunit B (B56), delta isoform	380.461	388.388	360.825	362.427	360.092	363.316	391.393	348.518	375.848	382.541	364.8	378.003
DLG1	discs, large homolog 1 (Drosophila)	686.137	693.639	637.98	718.673	636.628	735.662	685.168	667.392	639.621	657.403	664.103	647.794
CRMP1	collapsin response mediator protein 1	32.8177	28.0073	33.1328	27.8428	24.3333	29.953	24.4861	27.6972	29.7121	22.2294	26.5935	27.6369
BCL7B	B-cell CLL/lymphoma 7B	287.711	340.961	309.215	271.021	280.483	301.173	299.821	316.23	293.938	338.545	313.485	318.587
MLXIP	MLX interacting protein	599.384	669.381	549.278	589.018	517.647	652.263	518.642	521.419	515.245	502.446	589.828	523.333
MLH1	mutL homolog 1, colon cancer, nonpolyposis type 2 (E. coli)	1396.18	1404.33	1385.5	1403.37	1361.94	1424.78	1376.45	1443.16	1345.93	1342.35	1310.56	1318.52
CTCF	CCCTC-binding factor (zinc finger protein)	1101.05	1061.91	1108.78	1080.76	1069.8	1099.05	1161.6	1170.13	1105.38	1108.31	1051.77	1087.63
PITPNB	phosphatidylinositol transfer protein, beta	2160.31	1988.35	1963.13	2273.03	2105.79	2220.22	2226.28	2317.32	2226.81	2227.8	2088.31	2220.46
SPOCK2	sparc/osteonectin, cwcv and kazal-like domains proteoglycan (testican) 2	368.613	471.007	230.363	396.544	432.378	400.455	350.211	351.116	375.211	359.571	332.099	346.968
PRSS8	protease, serine, 8 (prostasin)	65.4552	84.9858	70.7901	66.4514	70.3658	63.319	50.6611	56.1734	66.0937	65.0577	87.8813	70.4572
SMAD4	SMAD, mothers against DPP homolog 4 (Drosophila)	762.835	620.878	680.8	735.562	771.603	799.051	872.707	739.765	824.128	797.066	675.517	774.529
GALE	UDP-galactose-4-epimerase	749.383	840.961	825.929	781.204	838.294	819.264	820.866	854.642	806.348	882.476	886.111	845.061
PRPSAP1	phosphoribosyl pyrophosphate synthetase-associated protein 1	2682.16	2778.28	3232.04	2750.53	2908.35	2719.5	2632.77	2727.5	2821.57	2897.23	3208.48	2816.42
MAPK14	mitogen-activated protein kinase 14	1002.29	1054.05	1059.21	1016.95	1051.96	1010.94	1017.23	1065.27	1018.67	1037.49	1088.47	1059.04
IRF1	interferon regulatory factor 1	95.9107	101.632	94.2875	88.4047	92.0902	89.9143	89.8246	88.6533	88.2742	96.8265	93.5776	92.0442
DHFR /// LOC643509	dihydrofolate reductase /// similar to Dihydrofolate reductase	971.386	747.081	874.241	775.961	804.737	807.293	1004.24	931.396	854.691	831.771	869.759	904.585
DHFR /// LOC643509 /// LOC653874	dihydrofolate reductase /// similar to Dihydrofolate reductase /// similar to Dihydrofolate reductase	400.211	314.484	407.24	323.608	398.833	344.688	475.151	456.152	427.872	427.376	386.276	417.443
FADD	Fas (TNFRSF6)-associated via death domain	642.8	664.575	521.964	620.903	614.822	623.882	635.461	625.652	591.471	583.711	623.572	607.957
CHMP2B	chromatin modifying protein 2B	564.309	498.811	480.914	552.026	532.492	532.492	660.274	601.054	557.925	540.581	459.461	577.92
HMGCR	3-hydroxy-3-methylglutaryl-Coenzyme A reductase	683.736	544.859	899.216	549.464	695.756	549.864	703.878	740.303	818.923	724.294	1132.27	842.892
SCYE1	small inducible cytokine subfamily E, member 1 (endothelial monocyte-activating)	2071.23	2054.46	2116.52	1924.16	1971.72	1985.71	2148.66	2230.4	2142.6	2090.69	1999.55	2127.67
GMFB	glia maturation factor, beta	1626.13	1584.01	1424.82	1676.82	1553.46	1742.54	1651.16	1640.97	1572.56	1579.54	1366.38	1532.56
PRKCD	protein kinase C, delta	262.852	294.154	285.847	267.218	290.688	285.164	263.878	266.33	264.128	272.159	306.168	266.753
VAMP8	vesicle-associated membrane protein 8 (endobrevin)	1795.35	1986.47	1565.66	1939.16	1890.95	1954.79	1695.63	1645.24	1724.62	1743.23	1676.02	1761.87
ARHGEF7	Rho guanine nucleotide exchange factor (GEF) 7	486.829	621.138	609.336	531.594	503.25	553.002	510.242	516.219	499.033	541.785	667.451	526.936
VAPB	VAMP (vesicle-associated membrane protein)-associated protein B and C	993.741	1053.74	994.457	953.52	982.677	972.411	1013.15	1057.62	990.849	1042.46	1112.46	1069.42
CRIM1	cysteine rich transmembrane BMP regulator 1 (chordin-like)	608.624	548.094	604.711	555.86	592.766	623.034	676.128	632.461	643.288	612.149	603.401	604.724
SYF2	SYF2 homolog, RNA splicing factor (S. cerevisiae)	603.423	619.913	566.128	636.883	570.794	645.543	579.698	565.822	592.001	622.241	592.835	584.763
GSTM3	glutathione S-transferase M3 (brain)	2453.79	2605.52	2408.55	2360.92	2435.92	2411.9	2462.26	2385.43	2422.87	2513.65	2567.79	2451.68
MYLK	myosin, light polypeptide kinase /// myosin, light polypeptide kinase	371.53	346.009	432.892	343.435	358.645	347.569	373.199	384.087	354.006	365.735	396.553	355.949
MCRS1	microspherule protein 1	541.17	656.181	649.815	484.213	557.626	527.182	548.742	553.544	488.409	582.432	656.628	572.173
STCH	stress 70 protein chaperone, microsome-associated, 60kDa	540.218	441.74	513.049	542.764	563.799	518.132	654.044	614.808	578.914	606.281	532.543	582.264
C1ORF77	chromosome 1 open reading frame 77	810.128	934.794	1031.48	806.898	883.452	827.01	837.101	882.909	887.606	897.91	1021.75	931.16
TNKS	tankyrase, TRF1-interacting ankyrin-related ADP-ribose polymerase	292.967	320.288	313.763	347.929	330.234	319.673	285.378	291.962	296.204	315.012	347.624	294.208
C14ORF1	chromosome 14 open reading frame 1	630.003	587.981	717.602	546.678	595.673	534.244	602.455	639.288	654.499	687.711	887.566	686.157
ARL2	ADP-ribosylation factor-like 2	534.941	614.795	550.994	504.794	594.838	513.96	498.716	518.922	531.871	552.415	567.961	524.099
SVIL	Supervillin	457.232	478.935	322.626	556.517	450.204	584.779	496.262	462.213	465.913	433.31	328.223	432.201
SNRPD3	small nuclear ribonucleoprotein D3 polypeptide 18kDa	3317.29	3207.83	3363.54	3181.43	3364.79	2988.44	3646.02	3722.63	3527.13	3397.67	3523.52	3489.42
MARK3	MAP/microtubule affinity-regulating kinase 3	486.897	514.098	418.541	496.061	427.262	553.734	489.63	446.657	419.161	467.5	400.381	415.796
DLGAP4	discs, large (Drosophila) homolog-associated protein 4	774.516	914.865	640.412	816.302	734.066	892.185	642.997	678.878	636.337	637.806	592.559	610.251
CSNK1G2	casein kinase 1, gamma 2	573.757	641.11	684.487	563.302	603.543	592.138	615.236	596.956	608.846	626.888	724.847	606.213
CRABP2	cellular retinoic acid binding protein 2	142.143	217.959	111.961	129.152	117.948	166.361	104.038	108.683	108.556	125.029	86.7229	113.717
DDX19B /// DDX19A /// DDX19-DDX19L	DEAD (Asp-Glu-Ala-As) box polypeptide 19B /// DEAD (Asp-Glu-Ala-As) box polypeptide 19A /// DDX19-DDX19L protein	1100.75	1193.25	1104.08	1161.88	1130.63	1121.42	1121.33	1146.79	1106.35	1076.32	1092.96	1092.6
DDX19A	DEAD (Asp-Glu-Ala-As) box polypeptide 19A	960.128	847.288	855.93	935.191	917.228	928.184	1031.08	933.735	962.1	935.139	863.183	929.272
HMGN4	high mobility group nucleosomal binding domain 4	1817	1911.73	1782.59	1899.52	1970.41	1910.7	1861.63	1837.09	1840.81	1967.42	1807.4	1824.08
FOXM1	forkhead box M1	406.272	412.839	558.863	320.869	390.018	380.269	445.013	474.401	443.843	500.128	551.121	438.179
HSPA1B	heat shock 70kDa protein 1B	1699.44	1456.08	1251.19	1610.05	1235.27	1437.43	1625.99	1410.36	1363.78	1385.84	1271.24	1334.69
RANBP9	RAN binding protein 9	1512.67	1392.44	1287.87	1480.73	1258.96	1475.37	1486.42	1392.21	1426.28	1274.49	1098.83	1395.56
NFX1	nuclear transcription factor, X-box binding 1	153.794	189.734	198.856	183.537	167.769	184.392	165.297	161.878	168.543	181.637	177.929	165.297
POLR2L	polymerase (RNA) II (DNA directed) polypeptide L, 7.6kDa /// polymerase (RNA) II (DNA directed) polypeptide L, 7.6kDa	3229.48	3674.39	3338.02	3234.14	2950.7	3280.81	3222.34	3357.46	3009.54	3313.61	3186.26	3157.57
AK1	adenylate kinase 1	517.378	663.511	574.479	544.955	522.231	556.625	510.226	524.249	487.944	535.153	578.834	536.396
TYMS	Thymidylate synthetase	4807.25	4335.32	4838.48	4668.69	4470.54	4673.63	4769.04	4797.08	4645.28	4596.89	4539.93	4570.34
PDK2	pyruvate dehydrogenase kinase, isozyme 2	175.202	181.035	176.623	167.536	161.499	170.83	153.875	172.089	170.42	188.375	189.366	167.086
SSBP1	single-stranded DNA binding protein 1	3015.57	2992.26	2781.72	2975.12	2966.58	2982.11	3186.04	3138.75	2961.28	3027.33	2849.61	3025.12
BLOC1S1	biogenesis of lysosome-related organelles complex-1, subunit 1	509.308	566.791	501.415	476.189	484.829	481.93	476.257	511.639	458.907	522.985	545.053	479.069
MIR16	membrane interacting protein of RGS16	1652.51	1661.69	1374.58	1721.92	1551.27	1778.62	1578.39	1579.63	1583.12	1581.89	1388.08	1575.91
LEPROTL1	leptin receptor overlapping transcript-like 1	1277.65	1341.56	1311.95	1276.1	1293.49	1259.3	1294.81	1338.06	1284.2	1407.61	1391.4	1339.38
ENSA	endosulfine alpha	762.794	778.191	857.904	807.961	871.785	754.027	847.128	918.005	864.171	909.861	1018.11	921.169
IRF6	interferon regulatory factor 6	41.5444	34.184	35.3325	33.799	38.8362	31.9509	29.4486	32.1603	33.0907	27.2964	32.9939	35.2541
S100A13	S100 calcium binding protein A13	1404.22	1612.31	1198.06	1467.84	1306.88	1561.02	1481.24	1492.87	1411.27	1501.31	1265.63	1422.62
NRIP1	nuclear receptor interacting protein 1	1776.04	1670.82	1766.45	1854.92	1888.48	1870.13	1781.69	1625.38	1728.72	1621.54	1500.69	1678.6
HTATSF1	HIV-1 Tat specific factor 1	903.511	881.499	871.225	912.421	842.643	912.046	946.017	904.606	823.098	849.319	683.224	844.791
ADAM10	ADAM metallopeptidase domain 10	297.869	288.1	335.542	285.961	313.544	286.955	352.019	354.814	314.403	363.672	353.818	337.018
GUSB	glucuronidase, beta	725.636	735.006	848.719	749.471	941.159	739.956	824.669	863.589	895.755	851.754	1064.54	924.735
TLK1	tousled-like kinase 1 /// tousled-like kinase 1	1177.96	1024.2	1170.94	1152.77	1177.1	1255.11	1296.34	1155.61	1169.93	1103.99	1006.85	1256
NDST1	N-deacetylase/N-sulfotransferase (heparan glucosaminyl) 1	134.19	173.278	150.654	119.961	165.257	115.052	131.736	152.854	129.628	142.487	193.196	150.124
EPS8	epidermal growth factor receptor pathway substrate 8	2244.86	2030.69	1777.19	2272.54	2109.88	2302.21	2305.67	2138.08	2194	2073.84	1730.82	2021.78
CRSP2	cofactor required for Sp1 transcriptional activation, subunit 2, 150kDa	214.926	200.071	233.421	237.125	210.604	222.761	242.936	230.667	236.264	250.575	234.112	224.102
CTPS	CTP synthase	558.639	559.483	640.045	488.666	520.024	540.211	617.278	641.493	589.288	625.728	625.759	620.016
SLC30A9	solute carrier family 30 (zinc transporter), member 9	995.936	902.603	828.203	1079.88	993.344	1152.04	1100.59	962.211	992.787	879.823	773.128	956.104
GNAQ	guanine nucleotide binding protein (G protein), q polypeptide	672.702	700.044	690.475	705.785	732.737	710.794	736.952	695.619	679.649	673.867	722.972	733.538
MECP2	methyl CpG binding protein 2 (Rett syndrome)	153.815	161.218	164.711	146.523	157.138	159.241	132.077	141.633	138.609	162.142	174.074	146.783
PLOD2	procollagen-lysine, 2-oxoglutarate 5-dioxygenase 2	2374.66	1627.16	2856.29	2339.24	2796.75	2038.18	2732.67	2321.96	2718.26	2629.38	3648.49	3048.39
IRF3	interferon regulatory factor 3	400.762	527.175	483.573	386.808	387.388	402.331	396.85	423.419	378.378	449.044	524.711	422.724
ATXN2	ataxin 2	319.583	339.711	346.101	329.898	335.683	331.63	310.783	297.044	312.361	334.116	326.635	303.55
C14ORF11	chromosome 14 open reading frame 11	2250.12	2195.56	2194.29	2179.39	2272.88	2240.81	2217.07	2166.01	2190.27	2126.1	2273.64	2241.54
CABIN1	calcineurin binding protein 1	199.833	231.704	277.467	199.178	191.007	199.289	199.86	200.683	210.826	238.524	296.69	208.732
LYN	v-yes-1 Yamaguchi sarcoma viral related oncogene homolog	122.902	120.922	113.309	109.747	101.832	122.08	113.084	109.006	116.211	115.024	109.103	105.624
SERPINE1	serpin peptidase inhibitor, clade E (nexin, plasminogen activator inhibitor type 1), member 1	531.58	623.731	339.542	564.686	494.869	669.165	522.264	503.293	555.077	515.461	714.434	515.794
APPBP2	amyloid beta precursor protein (cytoplasmic tail) binding protein 2	697.706	681.937	623.428	690.369	685.346	750.361	692.107	648.094	641.909	663.768	654.889	667.982
DPH1 /// OVCA2	DPH1 homolog (S. cerevisiae) /// candidate tumor suppressor in ovarian cancer 2	497.13	571.461	488.876	498.449	443.854	504.672	465.317	498.806	473.314	569.976	528.106	503.594
TOPBP1	topoisomerase (DNA) II binding protein 1	907.263	753.196	890.097	877.169	919.181	891.215	1063.93	1047.07	968.823	969.8	920.785	993.218
POLR2K	polymerase (RNA) II (DNA directed) polypeptide K, 7.0kDa	1183.95	1166.58	1155.27	1171.71	1117.24	1207.82	1217.44	1199.9	1155.8	1293.56	1195.54	1218.71
RNF103	ring finger protein 103	904.198	888.167	894.919	1040.71	1114.38	1022.21	968.354	957.948	1035.03	1028.37	1067.78	1024.7
ICAM1	intercellular adhesion molecule 1 (CD54), human rhinovirus receptor	539.987	600.56	648.897	528.131	623.056	565.605	618.26	680.711	681.628	716.129	770.855	676.002
RANBP3	RAN binding protein 3	293.467	313.728	334.964	273.846	262.298	298.698	307.029	317.489	311.77	331.999	362.002	326.67
ARL3	ADP-ribosylation factor-like 3	829.628	812.904	798.278	864.955	855.001	822.669	810.137	847.691	807.957	879.767	855.022	836.728
TRRAP	transformation/transcription domain-associated protein	807.255	862.707	844.501	796.118	813.171	859.699	823.709	836.878	812.607	846.294	853.044	833.155
TNFAIP3	tumor necrosis factor, alpha-induced protein 3	505.077	473.294	680.868	475.68	619.679	464.128	578.044	626.173	654.26	606.439	769.056	667.385
MEN1	multiple endocrine neoplasia I	563.794	670.473	661.394	587.656	532.878	588.269	580.63	577.895	555.139	625.354	643.59	580.193
CSDE1	cold shock domain containing E1, RNA-binding	1305.7	1470.4	1356.21	1371.43	1268.97	1442.39	1206.4	1224.32	1226.43	1232.44	1332.02	1271.27
NRAS	neuroblastoma RAS viral (v-ras) oncogene homolog	842.96	770.285	778.622	837.364	767.618	854.687	960.365	926.979	871.418	955.636	743.729	895.758
RPS19	ribosomal protein S19	15890.2	16682.5	16143.9	15766.7	16454.3	15403.4	16047	16229.6	16138	16682.5	16752.7	16301.9
KIAA0195	KIAA0195	275.149	285.729	289.878	260.871	240.601	234.743	235.66	237.83	218.859	231.72	274.361	240.371
LPGAT1	lysophosphatidylglycerol acyltransferase 1	711.711	569.547	767.845	665.936	703.407	678.953	811.353	739.628	761.057	718.6	771.46	774.503
APBB1	amyloid beta (A4) precursor protein-binding, family B, member 1 (Fe65)	43.0249	43.6102	44.0209	38.3701	43.634	43.0891	39.4043	35.5142	33.2566	35.7177	38.6065	43.804
MARCH7	membrane-associated ring finger (C3HC4) 7	1796.22	1518.28	1471.8	1738.15	1563.91	1849.48	1758.75	1533.74	1515.75	1507.34	1394.88	1564.55
ARMET	arginine-rich, mutated in early stage tumors	1562	1585.11	1691.79	1423.24	1410.14	1366	1568.98	1591.59	1549.44	1732.93	1913.37	1590.91
SERTAD2	SERTA domain containing 2	1005.34	994.119	993.104	987.136	1002.67	1041.23	1089.66	1010.48	1024.08	991.586	1047.27	1018.13
PEX11B	peroxisomal biogenesis factor 11B	641.296	677.294	626.557	669.002	613.84	701.141	736.211	716.216	654.878	753.128	647.383	722.67
PSMB10	proteasome (prosome, macropain) subunit, beta type, 10	489.726	548.731	559.755	438.818	473.378	440.49	503.381	545.449	499.796	520.074	543.693	504.309
ITPR2	Inositol 1,4,5-triphosphate receptor, type 2	575.826	409.638	544.546	534.404	572.476	433.87	534.794	481.559	549.596	466.811	472.401	526.526
WASPIP	Wiskott-Aldrich syndrome protein interacting protein	14.3347	15.5177	15.5733	15.7255	16.962	15.3364	14.7488	14.842	15.9592	17.193	14.031	15.3078
ACTL6A	actin-like 6A	564.578	469.112	478.81	516.364	449.978	500.879	602.711	492.257	475.92	402.475	350.211	484.953
SLC39A7	solute carrier family 39 (zinc transporter), member 7	585.364	495.324	624.754	564.7	606.044	459.855	654.857	647.461	718.887	653.586	722.44	673.544
EFNB2	ephrin-B2	22.5998	19.0009	16.934	17.9982	20.0878	15.4244	20.4179	18.1471	19.0766	19.3306	20.1295	21.7549
MAP2K1	mitogen-activated protein kinase kinase 1	964.795	1005.06	1071.6	983.156	1048.51	982.527	1083.53	1043.72	1082.1	1075.02	1181.49	1067.41
PDXK	pyridoxal (pyridoxine, vitamin B6) kinase	1158.98	1345.92	1255.71	1121.35	1164.74	1113.59	1225.66	1293.15	1226.89	1213.72	1246.41	1260.56
ATF3	activating transcription factor 3	207.19	221.731	198.72	241.213	247.999	255.67	211.203	224.985	231.123	248.062	205.996	218.183
DPM1	dolichyl-phosphate mannosyltransferase polypeptide 1, catalytic subunit	3487.29	2951.76	3280.21	3270.99	3306.54	3459.14	3769.98	3516.81	3372.37	3368.47	3028.46	3485.96
LMO7	LIM domain 7	54.1746	59.4397	50.5267	48.141	57.7628	60.5517	72.9996	56.0624	55.5933	57.8423	53.6154	54.2664
SDHB	succinate dehydrogenase complex, subunit B, iron sulfur (Ip)	939.278	930.044	966.236	965.001	1009.41	1025.15	1053.94	1049.49	1037.96	1086.08	961.363	1003.83
FASTK	Fas-activated serine/threonine kinase	365.367	379.936	364.708	352.262	397.626	349.664	344.439	367.628	375.063	388.75	422.215	381.938
RASA1	RAS p21 protein activator (GTPase activating protein) 1	1139.9	1137.64	1112.25	1263.03	1243.84	1256.87	1214.21	1198.13	1172.27	1132.77	1130.95	1142.97
GTF2A2	general transcription factor IIA, 2, 12kDa	1189.59	1108.82	946.6	1165.57	998.923	1195.25	1172.53	1175.19	1106.93	1149	1020.38	1105.26
NPC1	Niemann-Pick disease, type C1	1328.62	1359.67	1750.69	1356.31	1610.71	1361.63	1662.79	1707.75	1817	1911.01	2189.28	1900.49
GTF2E2	general transcription factor IIE, polypeptide 2, beta 34kDa	860.918	889.195	823.305	864.047	826.871	898.863	926.794	889.97	851.655	925.55	797.961	873.378
USP4	ubiquitin specific peptidase 4 (proto-oncogene)	409.961	430.69	423.531	438.615	435.219	449.507	443.206	457.066	402.878	431.756	416.335	428.579
RNMT	RNA (guanine-7-) methyltransferase	339.387	392.234	362.363	385.956	374.069	384.794	352.652	339.283	338.606	358.693	407.402	354.498
AXL	AXL receptor tyrosine kinase	330.922	448.557	199.047	375.455	245.86	500.047	387.662	347.23	300.911	339.604	192.757	283.713
TNFSF10	tumor necrosis factor (ligand) superfamily, member 10 /// tumor necrosis factor (ligand) superfamily, member 10	67.0822	63.7475	82.4954	68.9951	76.3356	70.9181	70.5429	70.2996	85.3947	88.4321	114.538	73.8127
RBM15B	RNA binding motif protein 15B	621.606	709.814	615.49	621.766	618.496	663.006	622.072	623.022	606.128	636.808	637.426	592.517
SNRPD1	small nuclear ribonucleoprotein D1 polypeptide 16kDa	2714.15	2576.67	2770.09	2582.25	2425.85	2644.28	2895.69	2867.63	2677.67	2679.92	2577.89	2770.19
UBTF	upstream binding transcription factor, RNA polymerase I	204.74	236.658	228.971	187.874	178.442	209.934	193.349	204.847	198.59	222.294	228.705	201.461
STK17A	serine/threonine kinase 17a (apoptosis-inducing)	1113.55	1114.41	883.281	1181.47	1056.78	1222.79	1199.62	1079.15	1077.54	1112.78	838.546	1080.85
OXSR1	oxidative-stress responsive 1	906.123	958.736	983.223	918.583	930.044	967.978	934.311	961.128	946.122	978.175	1039.85	972.985
NUDT21	nudix (nucleoside diphosphate linked moiety X)-type motif 21	1408.44	1323.8	1522.79	1364.94	1552.34	1367.08	1638.29	1673.94	1554.93	1737.5	1632.02	1651.14
TMEM63A	Transmembrane protein 63A	146.941	150.378	161.581	144.634	164.608	126.515	138.607	148.184	134.401	155.773	151.348	146.941
BMP1	bone morphogenetic protein 1	107.726	143.029	120.839	125.481	112.692	133.458	94.4828	102.621	112.357	110.287	108.516	104.226
TRIM26	tripartite motif-containing 26	456.78	495.638	457.41	400.052	421.143	447.253	433.392	437.96	406.813	474.172	452.547	421.384
DUSP11	dual specificity phosphatase 11 (RNA/RNP complex 1-interacting)	916.461	923.797	916.996	919.829	912.14	908.311	961.694	908.544	913.663	973.753	870.751	940.068
TOB1	transducer of ERBB2, 1	1584.55	1330.49	1466.42	1531.73	1529.13	1374.46	1638.78	1481.08	1580.34	1415.64	1329.1	1485.64
CCNB2	cyclin B2	1238.07	1182.83	1651.67	1026.65	1341.46	1159.51	1418.38	1522.01	1385.13	1520.43	1609.46	1436.11
UMPS	uridine monophosphate synthetase (orotate phosphoribosyl transferase and orotidine-5'-decarboxylase)	1268.16	1294.56	1322.78	1204.24	1248.38	1208.53	1298.88	1359.08	1268.43	1324.42	1251.23	1276.18
HIST2H2BE	histone 2, H2be	323.003	365.403	160.711	342.775	248.459	361.28	282.021	234.797	276.157	300.628	209.449	257.211
FMOD	fibromodulin	19.4596	22.3124	22.1079	22.1963	20.5442	21.1864	19.5145	22.9164	22.9658	19.7726	21.7983	20.6276
BET1	BET1 homolog (S. cerevisiae)	651.311	578.57	672.343	582.044	640.245	606.872	679.487	698.537	655.878	719.955	778.469	731.136
EFNB1	ephrin-B1	36.9343	31.8665	31.3763	30.6891	29.307	28.0201	31.6449	34.305	33.57	35.5649	30.3278	30.1483
CKMT1B /// CKMT1A	creatine kinase, mitochondrial 1B /// creatine kinase, mitochondrial 1A	71.2944	69.3987	61.0698	57.8974	60.9972	57.2454	65.0781	63.456	58.2106	64.7883	72.2909	66.2288
KIAA0391	KIAA0391	1168.43	1294.79	1171.98	1138.6	1081.8	1200.57	1270.08	1244.88	1166.77	1255.99	1130.89	1158.46
CAD	carbamoyl-phosphate synthetase 2, aspartate transcarbamylase, and dihydroorotase	389.711	456.936	450.53	358.41	417.988	400.255	389.632	410.527	405.475	409.719	465.063	408.778
PTPN1	Protein tyrosine phosphatase, non-receptor type 1	911.667	1095.05	909.485	919.953	882.619	1037.27	874.598	941.35	915.378	939.794	930.585	872.426
CDC16	CDC16 cell division cycle 16 homolog (S. cerevisiae)	1177.04	1213.81	1101.42	1229.63	1200.4	1228.18	1178.44	1172.16	1167.09	1188.7	1133.53	1214.11
IGFBP2	insulin-like growth factor binding protein 2, 36kDa	334.744	433.671	229.78	392.044	416.569	326.044	281.174	287.028	302.426	306.274	323.153	298.602
TES	testis derived transcript (3 LIM domains)	1015.38	1016.89	762.628	1111.9	915.157	1088.08	965.013	875.716	859.658	846.573	704.34	855.919
GFPT1	glutamine-fructose-6-phosphate transaminase 1	1440.54	1321.58	1539.88	1431.5	1454.32	1370.74	1569.41	1488.1	1602.64	1546.94	1565.57	1631.9
FOXO1A	forkhead box O1A (rhabdomyosarcoma)	217.659	224.91	254.896	213.897	236.632	228.662	257.052	256.961	247.917	230.295	252.645	238.528
POLR2A	polymerase (RNA) II (DNA directed) polypeptide A, 220kDa	583.758	682.456	667.294	634.503	567.066	622.056	589.492	606.442	598.853	664.68	670.931	608.611
LIG1	ligase I, DNA, ATP-dependent	328.454	353.097	397.822	283.443	321.814	323.334	328.628	383.875	339.262	344.028	423.454	352.511
IFNGR1	interferon gamma receptor 1 /// interferon gamma receptor 1	2211.87	2327.43	2010.05	2276.57	2062.69	2227.36	2209.18	2000.51	2032.8	1987.78	1704.19	1897.43
LTBP1	latent transforming growth factor beta binding protein 1	269.653	287.68	118.306	327.662	240.794	402.22	197.878	168.461	183.93	162.654	108.107	158.4
PDCD4	programmed cell death 4 (neoplastic transformation inhibitor)	1098.15	1050.49	991.348	1131.62	1142.86	1133.79	1140.04	942.244	1052.65	1022.49	1023.24	1107.03
PKIG	protein kinase (cAMP-dependent, catalytic) inhibitor gamma	880.544	1030.28	876.704	952.729	908.713	1011.86	856.447	862.746	872.321	877.628	903.174	881.725
P4HA2	procollagen-proline, 2-oxoglutarate 4-dioxygenase (proline 4-hydroxylase), alpha polypeptide II	986.874	1054.63	1007.96	1011.13	1051.14	938.986	1037.27	1031.95	1101.66	1081.67	1472.28	1109.83
TRIP10	thyroid hormone receptor interactor 10	216.13	272.694	281.544	218.816	226.092	210.399	203.735	219.974	201.362	226.844	272.988	222.109
EBP	emopamil binding protein (sterol isomerase)	1190.67	1261.02	1629.21	1009.13	1202.71	1021.16	1193.71	1310.45	1300.1	1387.91	1857.06	1340.34
LSM4	LSM4 homolog, U6 small nuclear RNA associated (S. cerevisiae)	1283.29	1332.61	1277.84	1193.63	1309.82	1233.59	1362.63	1390.74	1369.39	1464.51	1427.41	1338.13
PHKB	phosphorylase kinase, beta	753.629	741.436	707.933	747.122	750.235	735.362	743.26	770.396	735.016	745.997	682.137	758.887
ACY1	aminoacylase 1	1134.87	1342.24	1225.4	1026.52	1131.13	1084.17	1131.76	1194.54	1115.78	1088.96	1335.44	1201.08
PRKACB	protein kinase, cAMP-dependent, catalytic, beta	406.491	397.163	380.574	459.477	447.12	486.394	458.805	426.484	464.674	468.716	454.027	431.003
PIK3R3	phosphoinositide-3-kinase, regulatory subunit 3 (p55, gamma)	162.323	177.404	127.586	197.044	145.671	194.808	158.007	148.065	152.433	164.106	130.73	156.375
SLC20A2	solute carrier family 20 (phosphate transporter), member 2	141.016	164.174	175.383	143.108	132.096	151.965	167.461	159.218	151.983	153.949	146.701	149.681
USP8	Ubiquitin specific peptidase 8	522.232	444.222	487.503	486.566	489.83	492.976	547.388	454.172	460.103	474.302	423.783	451.787
ITM2A	integral membrane protein 2A	11.4948	11.9632	13.829	12.7551	12.321	11.0471	12.2574	13.2118	13.1717	11.6662	11.1186	11.4837
GBP2	guanylate binding protein 2, interferon-inducible /// guanylate binding protein 2, interferon-inducible	184.358	169.316	153.939	173.139	195.015	161.667	201.007	156.366	171.565	185.738	196.14	202.353
WRB	tryptophan rich basic protein	2123.96	2053.78	2018.86	2283.2	2115.03	2202.76	2162.71	2096.32	2158.43	2147.96	1945.45	2107.19
TFIP11	tuftelin interacting protein 11	331.784	395.434	351.572	360.041	374.833	356.588	326.515	352.526	348.225	367.8	335.219	353.612
TFIP11 /// LOC653715	tuftelin interacting protein 11 /// similar to tuftelin interacting protein 11	38.0945	31.2425	29.0952	31.8252	30.1958	28.0691	33.252	32.6435	30.8864	33.5469	30.3878	31.8007
SLC7A8	solute carrier family 7 (cationic amino acid transporter, y+ system), member 8	76.3623	79.0628	79.0759	77.1278	61.2109	73.286	55.4338	61.0757	67.937	58.3135	73.4129	73.5676
PSMD6	proteasome (prosome, macropain) 26S subunit, non-ATPase, 6	2417.19	2439.73	2347.02	2456.03	2390.17	2458.07	2599.37	2652.24	2454.71	2517.92	2418.31	2505.84
R3HDM1	R3H domain containing 1	1081.69	1139.64	1041.15	1123.06	1034.04	1138.52	1154.59	1110.27	1100.59	1074.21	965.375	1043.46
GPC1	Glypican 1	254.031	341.471	156.05	271.614	205.132	299.878	200.602	181.492	183.737	181.383	124.044	167.226
COBRA1	cofactor of BRCA1	467.175	525.398	490.902	453.189	438.294	443.378	480.619	490.564	448.056	458.246	510.278	493.044
RFXANK	regulatory factor X-associated ankyrin-containing protein	447.933	480.483	422.956	416.941	457.919	442.166	459.211	484.265	446.498	473.551	473.655	466.292
AKAP2 /// PALM2-AKAP2	A kinase (PRKA) anchor protein 2 /// PALM2-AKAP2 protein	575.47	662.376	387.389	668.726	552.903	713.06	534.611	513.949	489.984	477.726	393.684	459.523
SYNE2	spectrin repeat containing, nuclear envelope 2	211.044	225.073	239.358	280.61	286.043	247.477	254.878	217.064	235.97	234.338	219.798	246.597
ROCK2	Rho-associated, coiled-coil containing protein kinase 2	2262.26	2371.19	2527.09	2512.46	2661.36	2629.22	2380.21	2545.49	2556.44	2547.25	2463.37	2621.63
CASP3	caspase 3, apoptosis-related cysteine peptidase	884.381	863.796	736.764	899.086	801.65	932.08	906.38	869.471	824.961	822.294	752.038	812.233
STIM1	stromal interaction molecule 1	80.0055	92.6258	79.1891	76.1006	73.2111	74.2109	77.3776	76.6789	76.672	83.1276	94.9141	85.6866
FBN1	fibrillin 1	86.8745	93.7002	64.0864	90.002	78.6163	94.7344	68.3186	78.1087	69.6499	74.0787	72.2507	68.2005
ACP2	acid phosphatase 2, lysosomal	287.388	320.416	359.06	296.598	325.404	290.02	312.724	332.878	324.467	333.108	387.582	337.178
FOSB	FBJ murine osteosarcoma viral oncogene homolog B	15.223	17.0779	19.8459	16.7901	14.4217	16.461	14.8274	15.6743	13.7925	12.9992	15.5911	16.8407
CCNG2	cyclin G2	424.051	448.176	325.764	509.926	451.102	482.378	449.996	377.086	423.803	374.877	382.847	386.853
FAM38A	family with sequence similarity 38, member A	805.33	995.75	1201.16	767.524	892.261	904.851	825.403	891.308	879.898	970.76	1205.83	960.775
HMGCL	3-hydroxymethyl-3-methylglutaryl-Coenzyme A lyase (hydroxymethylglutaricaciduria)	509.183	592.534	507.077	542.255	558.886	506.363	481.445	516.294	512.952	553.199	624.421	561.801
SFRS8	splicing factor, arginine/serine-rich 8 (suppressor-of-white-apricot homolog, Drosophila)	527.469	539.969	627.145	540.601	530.711	576.813	562.918	553.358	540.868	563.081	580.091	567.101
DNTTIP2	deoxynucleotidyltransferase, terminal, interacting protein 2	1366.89	1259.06	1083.33	1360.05	1228.38	1492.53	1419.34	1329.03	1226.88	1281.6	1080.55	1263.54
SHOC2	soc-2 suppressor of clear homolog (C. elegans)	668.741	687.149	633.119	695.3	697.86	721.823	699.195	675.628	683.666	677.032	653.423	657.473
ZMYM2	zinc finger, MYM-type 2	358.547	339.09	316.856	418.628	398.129	419.234	394.634	341.417	367.687	388.739	333.437	357.892
UBE2S /// LOC651816	ubiquitin-conjugating enzyme E2S /// similar to Ubiquitin-conjugating enzyme E2S (Ubiquitin-conjugating enzyme E2-24 kDa) (Ubiquitin-protein ligase) (Ubiquitin carrier protein) (E2-EPF5)	691.251	745.32	770.671	708.416	721.044	685.631	778.452	782.936	726.688	734.431	721.329	707.693
OXCT1	3-oxoacid CoA transferase 1	67.5442	69.0705	69.263	64.2494	67.4679	74.2109	72.5646	73.4291	73.522	71.0946	72.5312	79.722
SKIP	skeletal muscle and kidney enriched inositol phosphatase	133.739	149.5	131.886	136.816	119.628	137.203	119.491	125.924	127.848	125.871	130.602	122.451
NNT	Nicotinamide nucleotide transhydrogenase	361.139	321.214	350.141	346.067	372.572	353.187	394.547	356.604	379.267	384.302	361.326	374.289
NDUFA7	NADH dehydrogenase (ubiquinone) 1 alpha subcomplex, 7, 14.5kDa	958.981	1092.33	940.956	952.016	1026.89	975.787	944.521	1045.21	926.964	1021.72	1008.37	984.961
STK39	serine threonine kinase 39 (STE20/SPS1 homolog, yeast)	1021.69	950.777	1083.55	1151.03	1208.47	1093.46	1264.86	1188.66	1177.61	1214.38	1128.32	1216.09
MAPKAPK3	mitogen-activated protein kinase-activated protein kinase 3	790.138	891.891	790.993	759.355	717.78	779.457	750.799	769.062	694.832	706.942	819.868	749.401
PLCG1	phospholipase C, gamma 1	997.057	1138.24	886.917	1050.88	920.461	1087.65	900.211	881.954	885.603	842.243	884.003	898.158
CLDN7	claudin 7	29.1974	30.4511	32.8786	31.053	25.6332	29.4601	23.9663	22.852	22.4056	21.6877	23.1089	25.0281
SAPS2	SAPS domain family, member 2	245.57	285.289	344.211	250.007	310.89	252.591	281.647	294.211	293.581	310.654	398.836	334.468
MBOAT5	membrane bound O-acyltransferase domain containing 5	220.71	217.604	211.882	179.32	197.542	208.755	214.027	227.333	200.639	222.288	221.728	206.115
INPP1	inositol polyphosphate-1-phosphatase	712.869	866.044	779.537	808.16	830.042	741.973	808.827	837.967	841.008	1004.88	976.598	935.91
TRIOBP	TRIO and F-actin binding protein	360.468	390.097	335.628	377.732	412.439	385.078	332.386	348.76	370.837	349.08	354.044	367.715
SYNPO	synaptopodin	55.1513	64.4426	31.9918	52.5584	28.1142	65.9704	37.7115	32.1628	34.2058	36.8796	27.7319	30.7329
SACM1L	SAC1 suppressor of actin mutations 1-like (yeast)	518.951	404.929	482.364	478.064	436.375	482.818	573.956	491.26	477.597	451.759	403.388	522.147
SEC24B	SEC24 related gene family, member B (S. cerevisiae)	1405.33	1196.96	1219.71	1303.71	1292.92	1283.63	1347.52	1198.35	1215.49	1171.56	1067.29	1234.71
CLPP	ClpP caseinolytic peptidase, ATP-dependent, proteolytic subunit homolog (E. coli)	621.847	698.891	710.684	621.83	589.695	602.471	625.869	671.506	655.344	667.585	743.966	691.073
SLC1A3	solute carrier family 1 (glial high affinity glutamate transporter), member 3	27.5976	24.8577	32.0586	25.245	27.3196	26.2685	27.2906	26.9137	26.8265	26.2685	27.422	31.2608
PRKACA	protein kinase, cAMP-dependent, catalytic, alpha	147.54	185.996	162.719	148.186	146.465	149.13	138.983	138.794	136.181	153.529	168.723	150.662
DHPS	deoxyhypusine synthase	458.069	535.528	497.913	457.381	481.85	480.389	487.968	511.712	472.53	527.808	541.061	471.733
ITGB2	integrin, beta 2 (complement component 3 receptor 3 and 4 subunit)	133	144.395	120.711	131.278	162.454	119.087	117.05	132.275	127.022	134.176	197.004	142.379
ABCC1	ATP-binding cassette, sub-family C (CFTR/MRP), member 1	2124.55	2310.06	1636.45	2218.87	1739.43	2331.42	1850.4	1695.43	1712.13	1656.71	1390.04	1584.71
DBN1	drebrin 1	741.906	722.671	474.128	844.123	655.59	877.308	693.285	613.544	623.211	620.662	447.094	577.452
TOM1	target of myb1 (chicken)	129.335	155.752	124.636	125.118	132.849	137.82	124.422	120.382	123.346	131.17	138.732	129.297
C10ORF26	chromosome 10 open reading frame 26	398.421	492.557	369.85	448.946	427.758	448.169	360.153	392.229	405.871	438.782	419.631	409.878
INTS3	integrator complex subunit 3	239.666	215.513	261.384	230.754	243.461	254.65	239.152	240.377	226.472	228.128	221.477	244.406
DRG1	developmentally regulated GTP binding protein 1	1548.62	1624.35	1533.15	1465.71	1427.05	1517.92	1564.81	1616.16	1509.29	1630.42	1583.42	1573.54
STAMBP	STAM binding protein	793.648	745.631	621.417	798.713	720.803	775.652	763.747	776.085	740.367	763.375	659.523	756.755
GAA	glucosidase, alpha; acid (Pompe disease, glycogen storage disease type II)	550.724	672.994	601.163	549.044	598.492	528.888	496.961	545.905	539.721	546.382	644.195	574.394
TARBP1	Tar (HIV-1) RNA binding protein 1	522.974	573.589	665.211	571.88	628.026	561.85	541.673	595.203	563.094	658.544	667.436	600.201
HEXIM1	Hexamethylene bis-acetamide inducible 1	827.36	777.206	714.303	850.382	692.622	788.794	841.759	802.885	727.586	763.76	739.878	766.492
SS18	synovial sarcoma translocation, chromosome 18	456.825	471.535	411.698	474.605	435.36	521.829	500.525	510.481	457.558	474.165	408.923	445.455
TCEB3	transcription elongation factor B (SIII), polypeptide 3 (110kDa, elongin A)	432.968	404.062	385.967	384.789	407.779	385.701	413.924	448.793	465.129	398.628	359	381.11
AHR	aryl hydrocarbon receptor	808.223	803.432	622.336	873.852	869.547	850.173	896.586	797.958	875.164	755.988	633.413	812.148
LPP	LIM domain containing preferred translocation partner in lipoma	666.073	771.294	843.99	859.356	783.958	820.203	725.856	731.321	770.128	831.271	813.881	775.376
TCEB1	transcription elongation factor B (SIII), polypeptide 1 (15kDa, elongin C)	2833.65	2701.79	2431.36	2743.51	2567.46	2804.97	2944.01	2887.72	2746.6	2683.37	2391.71	2673.78
SLC25A4	Solute carrier family 25 (mitochondrial carrier; adenine nucleotide translocator), member 4	859.02	930.565	978.873	911.723	909.133	839.907	947.878	1014.97	967.25	1054.57	1050.54	996.367
SPINT1	serine peptidase inhibitor, Kunitz type 1	209.638	265.328	131.909	240.856	190.763	228.292	155.117	151.164	153.628	162.546	144.784	156.378
SYBL1	synaptobrevin-like 1	680.64	637.115	596.367	667.765	676.171	675.97	749.842	715.478	659.602	716.914	591.319	662.35
SLC37A4	solute carrier family 37 (glycerol-6-phosphate transporter), member 4	334.153	329.65	456.203	299.158	367.686	311.961	348.575	353.667	347.961	358.326	464.567	371.943
GPX2	glutathione peroxidase 2 (gastrointestinal)	6970.36	6500.46	7923.19	6649.06	7211.46	6095.41	7272.63	7163.21	7340.78	7936.72	7451.47	7453.02
GCC2	GRIP and coiled-coil domain containing 2	519.382	513.986	468.555	546.794	552.461	608.267	532.253	518.481	549.628	531.144	563.711	542.628
SERPINA1	serpin peptidase inhibitor, clade A (alpha-1 antiproteinase, antitrypsin), member 1	12633.3	11553.1	14510.1	11496.4	14314.5	11521.3	14076.3	14023.7	14373.3	14467.1	16623.9	15137.6
AGT	angiotensinogen (serpin peptidase inhibitor, clade A, member 8)	5626.7	5182.33	7448.37	5015.6	7187.45	4684.64	6180.43	6583.27	7125.8	7278.58	9726.54	7640.17
TXNL4A	thioredoxin-like 4A	3652.34	3845.12	3797.1	3641.27	3713.89	3521.78	3891.11	3898.63	3865.67	3788.33	4023.9	3911.1
TRAFD1	TRAF-type zinc finger domain containing 1	150.674	180.611	153.979	154.231	123.631	140.647	147.289	133.365	133.129	141.806	160.543	132.415
FUCA1	fucosidase, alpha-L- 1, tissue	1048.36	1012.9	949.913	1062.68	1102.43	1015.89	1024.18	1057.26	1113.09	1061.99	1172.05	1056.89
NDUFB7	NADH dehydrogenase (ubiquinone) 1 beta subcomplex, 7, 18kDa	837.879	897.376	766.861	767.156	848.229	781.324	832.926	836.791	790.776	846.015	820.568	768.237
TAF15	TAF15 RNA polymerase II, TATA box binding protein (TBP)-associated factor, 68kDa	553.788	530.866	695.128	512.088	603.838	505.069	532.914	495.529	539.263	543.477	563.184	571.684
OGFR	opioid growth factor receptor	412.602	464.588	471.774	399.062	425.974	405.584	380.544	405.716	408.491	388.048	436.366	397.543
DNAJB9	DnaJ (Hsp40) homolog, subfamily B, member 9	629.245	579.083	605.74	656.468	632.39	639.446	667.002	586.755	598.711	720.612	760.069	672.95
RALBP1	ralA binding protein 1	902.586	957.246	792.069	914.439	853.795	946.499	894.321	946.878	874.869	950.263	916.311	920.079
PIGC	phosphatidylinositol glycan, class C	862.169	873.16	798.036	881.414	860.427	874.095	878.682	901.764	866.293	894.593	887.598	862.314
PCK2	phosphoenolpyruvate carboxykinase 2 (mitochondrial)	1281.65	1409.47	2232	1142.71	1779.93	1186.84	1296.75	1537.42	1583.75	1623.1	2319.21	1811.04
GRK6	G protein-coupled receptor kinase 6	180.58	182.475	188.026	174.405	167.191	170.637	139.106	152.993	152.561	148.318	164.696	167.57
ABCD3	ATP-binding cassette, sub-family D (ALD), member 3	3432.46	2976.06	3083.86	3218.54	3020.46	3288.4	3594.51	3258.64	3222.19	3100.39	2787.16	3241.54
FLJ11506	hypothetical protein FLJ11506	419.906	486.078	369.26	435.272	352.455	393.57	445.02	435.272	416.881	416.656	384.694	421.083
RYK	RYK receptor-like tyrosine kinase	1164.39	1052.77	1118.88	1079.08	1034.38	1069.29	1103.68	1112.85	1101.43	1110.03	1031.03	1156.15
HPRT1	hypoxanthine phosphoribosyltransferase 1 (Lesch-Nyhan syndrome)	1536.3	1412.53	1615.35	1537.78	1745.83	1493.57	1771.41	1686.65	1745.98	1695.47	1755.31	1694.77
SLC16A3	solute carrier family 16 (monocarboxylic acid transporters), member 3	1878.53	1995.16	1998.1	1760.18	1786.66	1668.75	1913.36	2060.86	1873.64	1810.73	2353.16	1949.75
TMEM4	transmembrane protein 4	3891.89	4088.7	4127.87	3809.69	3840.27	3901.77	4007.74	4032.38	3932.01	4102.18	4300.65	4125.83
U2AF1	U2 small nuclear RNA auxiliary factor 1	3526.6	3714.64	3861.99	3488.82	3663.04	3305.28	3648.48	3815.52	3590.83	3690.96	3654.07	3683.83
IL8	interleukin 8	292.874	363.475	167.715	339.748	288.974	380.029	370.588	327.08	386.271	319.905	215.95	314.904
DENND4B	DENN/MADD domain containing 4B	420.838	479.554	472.964	405.653	384.628	444.871	393.055	430.84	403.605	430.903	441.391	418.211
PER1	period homolog 1 (Drosophila)	63.4265	64.7816	77.5725	51.5442	60.7862	62.8612	61.2609	61.6451	66.7766	71.7486	75.3776	66.986
FAH	fumarylacetoacetate hydrolase (fumarylacetoacetase)	647.937	678.278	586.368	591.19	600.951	565.35	604.348	610.782	581.462	592.344	613.878	578.036
SP100	SP100 nuclear antigen	492.044	520.471	336.414	543.863	505.578	557.976	477.591	452.519	448.335	435.747	358.701	417.104
DNAJB12	DnaJ (Hsp40) homolog, subfamily B, member 12	432.314	457.367	431.461	435.78	411.462	446.595	396.262	406.726	433.043	429.963	430.419	459.911
POP4	processing of precursor 4, ribonuclease P/MRP subunit (S. cerevisiae)	1256.84	1330.47	1226.66	1218.92	1189.96	1259.03	1301.23	1317.27	1251.34	1336.37	1207.41	1245.71
OAS1	2',5'-oligoadenylate synthetase 1, 40/46kDa	277.395	313.664	160.638	316.059	281.277	344.116	273.058	248.18	237.076	252.099	198.62	230.03
CDC20	CDC20 cell division cycle 20 homolog (S. cerevisiae)	1159.32	1227.05	1266.37	992.138	1023.76	1085.16	1199.57	1329.39	1154.6	1175.75	1168.99	1132.33
TRAF4	TNF receptor-associated factor 4	424.597	506.023	540.66	429.062	458.985	452.667	432.452	473.59	458.391	471.62	595.031	476.755
ATP6V1C1	ATPase, H+ transporting, lysosomal 42kDa, V1 subunit C1	703.229	688.87	674.158	745.059	744.211	806.086	859.823	826.411	789.375	818.825	622.844	769.628
PBX2	pre-B-cell leukemia transcription factor 2	680.25	781.249	873.801	687.044	591.97	715.096	724.634	676.667	597.865	666.711	784.562	710.537
CD93	CD93 molecule	31.7612	26.5485	28.8935	29.2594	29.6783	30.2632	28.9492	31.6688	31.8304	25.5333	26.4575	33.2391
PSCD1	pleckstrin homology, Sec7 and coiled-coil domains 1(cytohesin 1)	381.59	399.961	343.494	424.103	358.686	422.114	377.211	359.582	345.154	374.896	378.713	355.183
NOL7	nucleolar protein 7, 27kDa	3091.7	2585.71	2872.42	2877.96	2872.89	2906.72	3254.46	3245.69	3127.24	2932.76	2851.21	3154.24
PPP2R1B	protein phosphatase 2 (formerly 2A), regulatory subunit A (PR 65), beta isoform	629.369	626.747	672.306	594.804	539.376	650.857	649.882	683.554	621.403	618.794	622.807	612.135
DDIT4	DNA-damage-inducible transcript 4	711.163	762.175	1696.98	651.039	1493.37	662.946	847.128	1204.86	1332.93	1155.77	1443.28	1355.77
ANPEP	alanyl (membrane) aminopeptidase (aminopeptidase N, aminopeptidase M, microsomal aminopeptidase, CD13, p150)	723.083	698.399	1000.04	550.804	880.768	591.941	835.65	800.608	859.981	848.494	1368.87	969.418
MAP7	microtubule-associated protein 7	22.0797	22.751	21.6993	22.253	20.2816	19.1369	20.3022	21.7682	18.9616	18.7898	20.8955	19.991
NIT1	nitrilase 1	548.539	665.628	580.601	587.08	609.019	546.18	554.321	555.484	576.354	578.22	585.887	579.104
CDC23	CDC23 (cell division cycle 23, yeast, homolog)	538.694	464.294	554.759	500.794	547.158	479.878	582.467	553.22	530.475	565.551	574.745	541.94
UNC13B	unc-13 homolog B (C. elegans)	645.772	741.194	660.993	671.207	673.437	681.493	644.093	635.711	620.128	645.246	739.226	655.619
EPHB4	EPH receptor B4	703.725	735.947	656.744	675.067	726.336	674.66	709.416	663.079	667.176	749.451	805.536	720.816
SIRPA	signal-regulatory protein alpha	125.597	112.324	125.628	124.309	107.825	121.628	96.1979	103.211	114.712	124.874	130.758	102.753
SDC3	syndecan 3 (N-syndecan)	121.257	157.739	93.7942	151.539	126.184	150.838	101.267	99.7282	97.8462	95.202	80.2927	96.8057
SFRS3	splicing factor, arginine/serine-rich 3	4309.89	3970.17	4328.94	4111.91	4162.17	4231.87	4633.74	4397.43	4224.69	4306.17	4236.3	4416.75
E2F1	E2F transcription factor 1	141.571	147.532	236.662	137.578	179.878	138.711	154.728	177.952	176.318	174.841	263.371	187.378
NUP88	Nucleoporin 88kDa	965.91	889.192	944.201	905.394	880.67	910.937	1005.06	1010.16	932.144	1012.54	958.263	981.714
CTSS	cathepsin S	50.2644	45.6571	48.9476	56.0442	47.7109	47.4413	49.6498	49.0089	50.379	50.8534	51.6829	50.9425
LSM5	LSM5 homolog, U6 small nuclear RNA associated (S. cerevisiae) /// LSM5 homolog, U6 small nuclear RNA associated (S. cerevisiae)	2279.36	2065.39	2254.43	2169.36	2110.19	2056.16	2435.59	2237.96	2137.09	2040.78	1849.94	2211.39
NBN	nibrin	786.672	708.648	740.174	741.413	726.743	791.651	805.46	758.1	760.716	710.254	652.302	757.592
WFS1	Wolfram syndrome 1 (wolframin)	847.924	909.391	1010.71	811.92	862.187	819.528	946.196	927.229	946.436	1032.33	1038.27	1018.63
EPM2AIP1	EPM2A (laforin) interacting protein 1	1274.66	1027.25	1202.95	1191.24	1272.75	1245.55	1327.77	1253.05	1273.92	1197.67	1275.93	1301.24
CD97	CD97 molecule	89.4076	110.641	76.3863	104.378	108.817	97.4878	102.293	90.1184	92.9581	84.2478	71.3876	90.1845
MSH6	mutS homolog 6 (E. coli)	1568.15	1501.2	1605.76	1442.51	1502.05	1507.99	1631.85	1621.96	1458.2	1473.95	1589.94	1522.45
ADM	adrenomedullin	453.467	468.021	344.505	473.121	428.372	498.182	476.338	453.257	409.655	455.99	434.447	397.711
ARHGEF11	Rho guanine nucleotide exchange factor (GEF) 11	104.485	124.357	138.967	100.794	103.378	114.384	116.211	107.83	108.975	132.076	134.692	123.128
FAM20B	family with sequence similarity 20, member B	447.39	411.287	441.568	400.063	428.36	418.745	464.559	438.674	464.559	461.105	526.491	470.339
S100A8	S100 calcium binding protein A8 (calgranulin A)	10.519	10.3726	13.1535	9.51398	9.90017	9.8145	8.82589	10.9416	9.99742	9.85091	9.5805	8.67653
PREI3	preimplantation protein 3	1886.52	1848.65	1749.04	1939.85	1832.88	1978.25	2031.73	1910.53	1905.63	1873.41	1720.72	1916.95
ANK2	Ankyrin 2, neuronal	184.248	168.895	200.854	200.276	175.161	200.107	186.186	172.25	182.904	198.245	181.122	181.648
GCLC	glutamate-cysteine ligase, catalytic subunit	2013.83	1751.04	1835.92	2010.23	1861.21	2110.43	2036.69	1877.2	1819.31	1844.88	1555.45	1822.65
PLAGL2	pleiomorphic adenoma gene-like 2	847.167	902.388	876.257	805.661	767.469	869.534	867.001	855.105	822.475	894.533	903.252	823.559
NAG	neuroblastoma-amplified protein	602.259	689.783	606.764	645.478	655.466	639.625	632.794	651.491	632.007	716.731	768.739	641.878
PIN1	protein (peptidylprolyl cis/trans isomerase) NIMA-interacting 1	347.711	377.008	342.016	357.575	338.135	342.502	353.827	376.313	336.149	348.407	386.1	361.025
PHF1	PHD finger protein 1	68.9389	91.477	90.8066	61.9092	69.5287	76.6746	63.4442	69.4707	75.4819	87.3477	107.731	72.5442
DDT	D-dopachrome tautomerase	1140.56	1355.25	1300.15	1114.64	1192.44	1142.98	1228.12	1256.84	1218.68	1350.11	1371.29	1225.79
SUCLA2	succinate-CoA ligase, ADP-forming, beta subunit	1342.49	1002.61	1102	1262.89	1022.33	1275.69	1360.5	1144.73	1155.71	1066.54	923.436	1191.44
BIN1	bridging integrator 1	209.961	221.856	131.096	205.714	158.863	210.37	174.768	138.36	139.413	154.217	115.378	126.821
YES1	v-yes-1 Yamaguchi sarcoma viral oncogene homolog 1	1550.78	1322.06	1553.04	1469.8	1564.71	1498.44	1629.68	1586.04	1543.2	1545.02	1478.75	1630.56
HK2	hexokinase 2	1352.63	1279.76	1718.42	1264.07	1592.12	1233.39	1727.79	1765.53	1777.56	1704.07	2340.12	1888.82
SOX9	SRY (sex determining region Y)-box 9 (campomelic dysplasia, autosomal sex-reversal)	2383.67	2558.65	2872.79	2230.04	2635.52	2339.63	2277.58	2437.39	2563.39	2850.08	3207.13	2738.59
CTA-126B4.3	CGI-96 protein	314.427	337.4	329.245	285.601	303.461	297.391	373.876	373.729	334.33	363.253	326.863	346.294
CTA-126B4.3 /// DJ222E13.2	CGI-96 protein /// similar to CGI-96	57.2517	56.2907	60.1529	54.7424	52.0614	56.0174	59.024	54.0253	55.3249	53.9295	57.1513	57.0854
ZMPSTE24	zinc metallopeptidase (STE24 homolog, yeast)	1736.98	1682.38	1675.66	1788.72	1663.38	1846.55	1861.34	1793.27	1733.28	1732.38	1540.64	1753.09
WNK1	WNK lysine deficient protein kinase 1 /// WNK lysine deficient protein kinase 1	778.002	808.194	761.315	845.334	799.33	952.545	771.709	773.044	807.733	748.125	768.568	778.172
NDUFV2	NADH dehydrogenase (ubiquinone) flavoprotein 2, 24kDa	3238.75	3280.5	3007.71	3142.21	3173.21	3326.59	3466.08	3504.04	3403.96	3460.44	3235.38	3495.42
ETFB	electron-transfer-flavoprotein, beta polypeptide	4569.45	5094.88	5215.43	4339.65	4740.21	4273.36	4780.21	4899.45	4994.4	5140.06	6046.01	5048.21
NAGA	N-acetylgalactosaminidase, alpha-	178.403	216.966	209.212	181.943	205.015	184.643	203.459	205.759	210.882	205.086	235.258	218.143
FPGS	folylpolyglutamate synthase	240.962	278.154	262.913	228.441	229.052	245.709	231.007	250.564	228.682	250.841	234.336	232.45
BTBD3	BTB (POZ) domain containing 3	1067.78	1019.12	1004.14	1168.53	1059.89	1155.93	1157.42	1016.84	1065.84	994.172	1021.21	1077.87
GYPC	glycophorin C (Gerbich blood group)	19.9508	20.634	19.2148	19.73	19.6575	19.2394	18.8992	22.5757	20.5961	18.0206	20.7968	22.4141
IL1R1	interleukin 1 receptor, type I	877.311	661.279	1128.41	798.879	1103.69	719.471	984.544	956.995	1064.75	1087.56	1235.85	1065.95
FHL2	four and a half LIM domains 2	748.691	819.404	515.029	807.734	720.486	863.221	776.683	725.789	675.21	738.253	660.018	714.958
CRYZ	crystallin, zeta (quinone reductase)	2935.01	2696.94	2510.26	2965.01	2754.31	2984.94	2976.18	2828.01	2831.59	2833.13	2581.11	2805.14
STK38	Serine/threonine kinase 38	720.668	729.485	567.265	769.656	673.109	655.323	703.123	740.319	692.175	668.684	631.074	656.279
ADAM12	ADAM metallopeptidase domain 12 (meltrin alpha)	33.3918	36.3408	38.0401	41.5877	30.181	33.0243	29.6088	33.1815	31.4593	31.9211	33.4644	27.2661
C1QB	complement component 1, q subcomponent, B chain	9.30081	8.5895	8.29766	7.97436	10.0966	8.84809	9.03232	7.51731	7.55213	9.02026	9.34102	9.06028
UBE2C	ubiquitin-conjugating enzyme E2C	1412.15	1422.13	1936.96	1280.27	1458	1377.89	1558.2	1709.46	1544.71	1665.85	1819.9	1604.33
ARFGEF1	ADP-ribosylation factor guanine nucleotide-exchange factor 1(brefeldin A-inhibited)	725.213	724.46	631.678	743.253	784.631	819.403	786.611	743.221	719.294	769.325	687.946	717.839
HCLS1	hematopoietic cell-specific Lyn substrate 1	11.262	8.16639	9.66422	8.19481	10.558	8.95123	8.66843	8.81305	9.30081	8.06905	8.24549	11.0345
PTPN9	protein tyrosine phosphatase, non-receptor type 9	98.0446	103.224	98.8436	97.06	95.5628	101.961	98.943	95.1776	90.4011	98.9679	100.049	97.4072
MUT	methylmalonyl Coenzyme A mutase	875.154	810.27	957.794	941.099	942.86	905.753	939.593	935.445	988	954.949	1013.62	939.544
ATP5J2	ATP synthase, H+ transporting, mitochondrial F0 complex, subunit F2	4459.96	4733.13	4981.94	4253.21	4595.73	4392.66	4690.14	4739.47	4489.21	4916.95	5092.86	4774.69
KIF13B	kinesin family member 13B	312.524	346.573	349.042	355.896	360.88	358.766	335.811	346.277	332.598	365.86	397.628	351.128
RFX5	regulatory factor X, 5 (influences HLA class II expression)	436.994	481.392	483.294	482.965	426.517	478.794	423.471	393.878	424.382	492.131	499.553	421.84
CAPN6	calpain 6	9.19775	8.76006	9.94343	7.85366	8.96327	9.36897	8.74459	10.6013	8.03435	10.3038	9.68593	12.523
GSTA4	glutathione S-transferase A4	949.71	958.654	976.5	940.445	935.341	926.439	857.009	917.616	930.994	937.345	961.926	925.527
DYRK2	dual-specificity tyrosine-(Y)-phosphorylation regulated kinase 2	223.78	190.105	188.288	210.105	230.177	219.006	264.363	200.201	221.924	209.02	186.685	191.566
FAM13A1	family with sequence similarity 13, member A1	221.687	202.009	201.484	276.92	261.325	244.751	218.297	242.829	248.344	257.231	363.534	253.01
MPP1	membrane protein, palmitoylated 1, 55kDa	337.252	382.683	287.499	356.264	284	402.921	373.754	356.461	312.066	359.662	339.589	308.711
RHOBTB3	Rho-related BTB domain containing 3	901.064	917.853	860.867	1018.76	827.151	1034.19	932.48	810.487	818.769	861.719	785.503	870.801
ZF	HCF-binding transcription factor Zhangfei	228.128	194.961	227.868	262.725	222.467	264.006	301.188	246.487	237.857	205.333	186.498	234.888
SIAH1	seven in absentia homolog 1 (Drosophila)	1167.33	1099.26	1148.42	1256.07	1252.86	1240.78	1193.59	1175.52	1189.14	1150.34	1081.39	1165.45
ACOT2 /// ACOT1 /// LOC653878	acyl-CoA thioesterase 2 /// acyl-CoA thioesterase 1 /// similar to Cytosolic acyl coenzyme A thioester hydrolase, inducible (Long chain acyl-CoA thioester hydrolase) (Long chain acyl-CoA hydrolase) (CTE-I) (CTE-Ib)	881.091	810.364	1057.76	778.894	848.482	784.369	871.627	929.544	947.066	946.589	1152.5	972.638
SMARCA3	SWI/SNF related, matrix associated, actin dependent regulator of chromatin, subfamily a, member 3	675.09	573.229	632.841	652.846	711.364	716.092	746.183	721.203	689.574	696.893	692.998	697.764
BAG5	BCL2-associated athanogene 5	681.312	694.598	628.13	736.693	702.459	741.607	722.953	749.423	715.788	734.794	696.836	691.794
ARNT2	aryl-hydrocarbon receptor nuclear translocator 2	73.5442	77.3592	57.2109	77.6427	74.9341	77.3587	66.0892	63.2005	58.4295	69.9256	46.4483	63.3652
TRAF3IP2	TRAF3 interacting protein 2	308.25	343.15	311.635	329.346	317.656	325.574	276.213	280.386	289.532	309.902	317.235	298.645
RGS1	regulator of G-protein signalling 1	6.48914	6.48914	5.60043	5.60043	5.54975	5.5106	5.98194	5.91328	5.75702	5.25009	5.18907	5.97253
PYGL	phosphorylase, glycogen; liver (Hers disease, glycogen storage disease type VI)	659.197	530.873	728.905	563.525	718.497	557.858	717.22	684.248	696.178	785.49	895.915	775.606
STARD3	START domain containing 3	318.794	385.488	329.201	337.187	316.722	340.904	293.463	294.123	317.381	323.715	349.211	318.317
C7	complement component 7	28.8357	32.4261	44.7515	31.9757	41.9497	30.5036	42.5912	38.3143	42.1447	60.689	73.8709	60.1683
ILVBL	ilvB (bacterial acetolactate synthase)-like	338.144	321.973	406.421	333.366	402.12	312.174	349.93	353.467	377.771	398.93	454.579	381.13
POLD4	polymerase (DNA-directed), delta 4	218.566	301.964	197.169	223.732	234.164	247.805	205.786	211.307	223.688	229.199	219.839	226.986
LOXL2	lysyl oxidase-like 2	115.7	147.047	49.3901	160.247	100.397	189.507	100.354	77.0112	75.6493	80.6856	54.1608	66.4245
STMN2	stathmin-like 2	10.0395	10.2463	9.96837	8.1298	11.8718	10.2473	10.0236	9.71226	10.1755	10.9682	9.78631	8.49547
AMOTL2	angiomotin like 2	232.447	207.917	213.736	264.544	240.409	254.384	234.953	222.508	234.533	242.066	207.704	219.604
MEF2D	MADS box transcription enhancer factor 2, polypeptide D (myocyte enhancer factor 2D)	35.5458	51.0276	39.9055	44.3429	40.1385	39.6713	43.9208	38.2324	40.3767	41.5048	41.7896	41.5888
LTBR	lymphotoxin beta receptor (TNFR superfamily, member 3)	272.33	320.156	306.83	272.424	292.85	271.815	296.726	305.866	293.324	299.437	323.649	292.661
INPP5A	inositol polyphosphate-5-phosphatase, 40kDa	1380.83	1362.65	1402.28	1403.82	1392.54	1365.63	1460.13	1496.18	1458.86	1510.96	1475.48	1474.45
LYPLA1	lysophospholipase I	2099.5	1639.19	1812.55	1919.64	1910.02	1888.06	2034.44	1918.74	1835.54	1865.5	1553.71	1868.3
TXNDC9	thioredoxin domain containing 9 /// thioredoxin domain containing 9	1904.46	1776.58	1564.46	2076.99	1867.33	2091.2	1957.79	1851.08	1789.52	1806.2	1515.84	1799.46
BCAM	basal cell adhesion molecule (Lutheran blood group)	64.4795	67.5915	90.8776	67.3938	75.7415	59.7109	59.7746	65.84	68.8018	67.4871	87.9873	77.4609
STAT5A	signal transducer and activator of transcription 5A	95.4762	100.794	108.762	94.4838	98.569	79.7866	88.7659	95.0049	99.6399	89.1091	117.16	101.294
IMPA1	inositol(myo)-1(or 4)-monophosphatase 1	1227.72	1125.69	1182.18	1270.36	1298.84	1286.02	1428.51	1362.81	1374.96	1358.45	1244.58	1405.98
RPL23A	ribosomal protein L23a	17507.6	17479.7	17118.2	17229.3	17208.5	17317	17480	17489.1	17415.6	17304.4	17642.7	17632.5
ECD	ecdysoneless homolog (Drosophila)	587.294	571.879	493.249	591.075	513.711	607.995	615.004	627.909	582.78	615.521	570.794	574.202
RUTBC3	RUN and TBC1 domain containing 3	85.3535	95.1424	95.0585	85.9473	86.3872	79.4269	94.4577	75.7903	86.9162	93.2955	88.4738	86.0913
SSX2IP	synovial sarcoma, X breakpoint 2 interacting protein	363.586	289.711	376.07	314.211	359.089	333.09	373.891	382.794	373.616	411.711	371.835	356.388
RABGAP1L	RAB GTPase activating protein 1-like	238.223	208.105	210.028	241.551	209.643	245.465	222.358	208.154	212.729	213.982	215.242	208.105
SLPI	secretory leukocyte peptidase inhibitor	29.7068	30.8019	26.8576	29.2751	32.4314	27.7891	21.2519	26.9745	29.1836	20.5139	24.0401	26.8265
RNASEH2A	ribonuclease H2, large subunit	837.684	879.015	1055.19	688.045	846.174	765.241	892.901	943.817	867.699	905.674	1096.04	878.618
HSPC111	hypothetical protein HSPC111	2029.09	2210.88	1958.5	1926.05	1823.42	1992.27	2014.54	2188.4	1968.76	2001.19	1791.54	1942.99
C5ORF15	chromosome 5 open reading frame 15	1482.97	1429.95	1720.28	1375.4	1726.93	1388.99	1632.13	1619.62	1731.74	1693	1975.04	1761.93
ARD1A	ARD1 homolog A, N-acetyltransferase (S. cerevisiae)	634.449	728.357	631.026	647.355	649.842	606.178	674.206	674.919	662.544	669.31	629.779	631.605
ZBTB5	zinc finger and BTB domain containing 5	416.927	423.558	472.658	424.961	423.89	397.343	437.708	470.882	472.182	465.919	539.626	442.717
MVD	mevalonate (diphospho) decarboxylase	80.4251	72.6276	105.801	78.3577	89.5788	71.7085	82.3203	87.828	92.6829	89.4523	134.878	91.0276
CYBA	cytochrome b-245, alpha polypeptide	4804.84	5100.02	4454.37	4830.76	4907.03	4909.21	4310.79	4275.99	4552.47	4637.79	4727.9	4628
PTPRN2	Protein tyrosine phosphatase, receptor type, N polypeptide 2	240.848	291.641	216.098	229.071	307.043	253.603	251.198	254.427	259.651	298.935	369.794	280.692
UROS	uroporphyrinogen III synthase (congenital erythropoietic porphyria)	437.949	492.48	418.344	405.268	416.669	448.111	397.77	437.941	411.885	437.794	445.378	424.336
FH	fumarate hydratase	1223.39	1201.18	1402.77	1213.21	1378.98	1168.89	1414.79	1493.21	1480.65	1406.4	1450.12	1474.88
RPL27A /// LOC389435	ribosomal protein L27a /// similar to 60S ribosomal protein L27a	14946.7	14802.6	14834.2	14375.5	14690.2	14167	15299.9	15072.1	14851.4	15396.6	15689.2	15138
PIAS3	protein inhibitor of activated STAT, 3	219.259	255.794	216.878	234.904	202.729	248.03	240.306	236.211	214.438	281.107	219.568	231.381
MTSS1	metastasis suppressor 1	1588.88	1372.96	1585.35	1590.22	1535.24	1623.42	1585.86	1541.86	1553.44	1505.12	1634.64	1500.88
PTPRK	protein tyrosine phosphatase, receptor type, K	1965.47	1911.22	2369.66	2019.59	2156.45	1993.61	2065.17	2161.95	2231.22	2205.28	2544.63	2217.27
NDUFS1	NADH dehydrogenase (ubiquinone) Fe-S protein 1, 75kDa (NADH-coenzyme Q reductase)	2030.07	1846.13	2006.39	1981.15	2087.23	1977.15	2173.16	2250.8	2124.92	2182.32	2061.21	2177.64
HMBS	hydroxymethylbilane synthase	587.242	659.995	695.128	557.293	573.215	567.085	590.794	643.594	595.139	636.395	636.828	612.836
ZBED1	zinc finger, BED-type containing 1	677.025	766.485	777.957	650.82	672.873	661.247	658.311	701.599	711.794	723.488	852.211	752.682
CHSY1	carbohydrate (chondroitin) synthase 1	686.296	641.653	601.878	736.526	694.391	748.921	764.006	735.225	719.294	643.793	685.475	693.961
NINJ1	ninjurin 1	1152.33	1324.72	1200.8	1132.5	1088.94	1169.97	1069.69	1091.88	1073.3	1094.84	1186.08	1116.73
TIMELESS	Timeless homolog (Drosophila)	472.812	489.003	567.638	441.219	457.478	475.711	510.577	521.903	481.754	512.198	490.246	482.645
STK10	serine/threonine kinase 10	170.63	182.23	171.258	182.789	161.235	194.842	170.817	186.378	168.352	186.996	172.288	172.523
KIAA0372	KIAA0372	622.581	454.091	444.551	516.464	533.298	583.937	546.787	506.419	513.54	466.961	430.191	467.039
TP53BP1	tumor protein p53 binding protein, 1	495.762	584.952	463.358	565.01	497.044	551.987	473.403	487.203	443.876	474.844	453.461	455.073
BAHD1	bromo adjacent homology domain containing 1	133.066	156.759	149.954	146.51	129.044	146.288	147.682	143.984	151.768	162.658	141.739	137.108
C2	complement component 2	250.779	255.595	341.285	237.277	306.394	231.905	241.252	274.619	287.697	299.272	460.096	296.405
BCAS2	breast carcinoma amplified sequence 2	1194	1026.09	974.558	1170.46	1183.9	1169.49	1256.87	1238.2	1198.04	1220.92	1003.2	1162.02
TCTA	T-cell leukemia translocation altered gene	140.711	156.365	145.711	143.507	140.186	144.253	143.544	149.544	137.725	149.817	145.008	148.846
ARHGEF1	Rho guanine nucleotide exchange factor (GEF) 1	123.261	124.889	144.248	104.525	123.461	114.201	127.72	129.226	132.215	133.907	144.226	135.946
PRDM2	PR domain containing 2, with ZNF domain	233.88	244.514	202.387	240.191	219.196	265.711	245.544	248.332	237.211	277.609	215.396	245.261
PAPSS2	3'-phosphoadenosine 5'-phosphosulfate synthase 2	54.3007	60.8822	43.3686	52.7679	61.9995	52.3893	43.1378	50.1806	52.3896	52.648	50.3332	50.8365
MDC1	mediator of DNA damage checkpoint 1	617.828	667.035	653.122	595.117	616.362	635.783	656.361	643.006	620.234	650.588	648.462	604.002
PPM1F	Protein phosphatase 1F (PP2C domain containing)	221.796	257.834	251.1	228.241	233.584	226.73	217.035	222.386	226.996	236.544	285.616	235.411
FOXK2	forkhead box K2	736.514	823.587	858.804	702.6	777.744	778.94	831.545	860.245	828.419	880.278	950.044	862.22
CAV1	caveolin 1, caveolae protein, 22kDa	22.6981	26.2813	21.5803	26.815	25.2016	28.5841	27.8171	29.7406	23.424	30.8667	23.7371	26.3929
GALNAC4S-6ST	B cell RAG associated protein	542.499	526.561	599.807	548.432	737.304	575.203	602.628	566.488	650.399	607.253	1321.67	690.973
PDHX	pyruvate dehydrogenase complex, component X	1308.35	1112.39	1331	1258.61	1265	1229.22	1462.36	1433.5	1368.53	1444.54	1330.3	1414.92
KLHL21	kelch-like 21 (Drosophila)	264.575	281.628	267.776	271.378	266.695	295.778	293.855	289.182	269.843	291.254	288.029	290.131
SV2A	synaptic vesicle glycoprotein 2A	75.2838	80.1496	80.3838	82.6075	80.3379	81.7962	68.3009	68.3	70.2942	83.6067	82.8444	68.8184
SEMA3B	sema domain, immunoglobulin domain (Ig), short basic domain, secreted, (semaphorin) 3B	793.698	857.544	927.952	799.294	885.911	779.554	829	859.248	796.849	848.919	926.394	837.471
MYO1E	Myosin IE	163.819	186.758	146.435	159.896	138.329	191.554	179.469	180.643	145.378	172.101	162.875	167.935
COG2	component of oligomeric golgi complex 2	682.935	706.201	681.134	720.24	718.57	736.307	676.271	704.084	698.434	737.34	731.193	686.407
ANXA8 /// LOC653107 /// ANXA8L1	annexin A8 /// annexin A8-like /// annexin A8-like 1	43.1583	45.969	46.2826	35.7011	36.0018	39.4512	36.5906	31.828	37.7295	31.8141	35.8894	38.4327
SMAD2	SMAD, mothers against DPP homolog 2 (Drosophila)	782.216	810.464	743.14	787.76	781.857	802.101	797.043	811.961	799.688	884.122	803.836	796.893
CUL2	cullin 2	502.365	524.711	516.549	510.111	493.898	533.862	559.082	547.693	542.711	598.624	539.78	528.152
BAZ2B	bromodomain adjacent to zinc finger domain, 2B	637.556	639.67	449.588	758.461	675.715	790.338	628.88	568.306	552.895	540.456	481.255	564.794
CTNNBIP1	catenin, beta interacting protein 1	286.269	312.844	360.911	266.103	323.213	265.263	259.978	315.635	322.344	304.128	438.162	334.969
BMS1L	BMS1-like, ribosome assembly protein (yeast)	662.205	738.09	731.895	691.878	661.814	677.787	734.869	724.221	655.079	699.512	748.692	682.104
THBS2	thrombospondin 2	23.7216	31.4232	23.9254	28.8871	42.5185	23.361	33.3768	32.0228	37.7535	34.7145	34.5161	36.1453
TGFB1	transforming growth factor, beta 1 (Camurati-Engelmann disease)	276.516	365.016	299.419	296.216	251.044	329.916	269.959	277.196	245.731	273.638	318.005	257.049
KIF2A	kinesin heavy chain member 2A	796.243	804.253	761.533	796.287	740.552	882.294	830.721	801.158	793.982	804.184	621.587	810.237
FBLN5	fibulin 5	28.0754	24.6913	28.2904	21.2777	25.7971	28.4354	24.7798	25.8745	25.718	35.3898	55.1276	29.184
HTRA2	HtrA serine peptidase 2	835.434	885.599	827.88	819.299	902.763	833.75	796.294	768.128	800.911	887.917	984.89	867.725
SDF2	stromal cell-derived factor 2	703.105	698.407	556.303	710.666	631.938	741.945	688.997	680.915	626.716	713.29	585.86	663.753
FUBP1	far upstream element (FUSE) binding protein 1	950.983	956.801	1013.91	906.572	966.636	884.664	1004.06	991.497	996.561	1010.3	1099.77	1006.65
TIMM44	translocase of inner mitochondrial membrane 44 homolog (yeast)	445.575	474.033	558.526	452.961	507.261	409.168	484.461	540.16	496.404	522.604	511.284	543.811
MAD2L1BP	MAD2L1 binding protein	909.461	970.837	920.471	874.139	840.389	878.277	933.699	975.14	904.357	966.894	965.942	978.211
MTIF2	mitochondrial translational initiation factor 2	2275.18	2074.87	2121.41	2335.82	2197.46	2332.06	2512.36	2409.78	2379.46	2141.01	1807.99	2296.32
RAPGEF2	Rap guanine nucleotide exchange factor (GEF) 2	888.208	821.456	765.03	922.206	794.812	954.068	916.631	877.196	843.707	854.166	796.465	857.429
CDYL	chromodomain protein, Y-like	575.29	580.294	534.958	615.236	597.747	609.078	566.539	571.531	560.794	569.074	548.31	542.87
MGAT2	mannosyl (alpha-1,6-)-glycoprotein beta-1,2-N-acetylglucosaminyltransferase /// mannosyl (alpha-1,6-)-glycoprotein beta-1,2-N-acetylglucosaminyltransferase	1262.98	1025.5	1168.53	1078.69	1159.45	1089.76	1331.92	1203.9	1218.61	1173.92	1156.9	1250.07
PRPF19	PRP19/PSO4 pre-mRNA processing factor 19 homolog (S. cerevisiae)	873.511	963.919	964.378	813.184	813.466	796.213	912.008	975.949	836.211	948.001	954.409	893.944
CSF1R	colony stimulating factor 1 receptor, formerly McDonough feline sarcoma viral (v-fms) oncogene homolog /// colony stimulating factor 1 receptor, formerly McDonough feline sarcoma viral (v-fms) oncogene homolog	18.0146	20.4042	20.8582	19.2549	16.9243	17.0106	17.8429	18.7761	15.9511	13.1713	18.4274	17.2023
DNM1L	dynamin 1-like	673.711	623.149	588.544	685.636	644.168	672.038	742.497	726.671	711.187	713.961	601.612	669.894
VPS41	vacuolar protein sorting 41 (yeast)	254.066	258.606	256.342	285.893	270.972	268.308	262.025	261.741	252.393	267.782	272.433	252.128
RPS2	ribosomal protein S2	15028.5	15625.1	16032.8	14933.1	15352.9	14865.1	15300.1	15513.5	15296.5	15403.4	16134	15694.4
GPRC5A	G protein-coupled receptor, family C, group 5, member A	170.425	207.518	84.86	189.461	126.087	268.044	170.11	163.093	144.828	152.909	88.491	136.286
UBE2M	ubiquitin-conjugating enzyme E2M (UBC12 homolog, yeast)	963.903	1120.18	1006.88	909.47	900.503	1004.69	1017.8	1049.68	967.284	1067.48	1058.33	972.226
PTK2B	PTK2B protein tyrosine kinase 2 beta	44.4802	46.2538	48.4536	41.1061	38.2115	43.3665	34.771	39.3869	43.8396	38.9696	44.3221	41.3001
WHSC2	Wolf-Hirschhorn syndrome candidate 2	325.445	349.97	369.128	327.567	333.828	319.634	387.726	361.051	346.205	341.493	332.157	366.768
EEF1D	Eukaryotic translation elongation factor 1 delta (guanine nucleotide exchange protein)	4683.02	5160.18	5133.64	4797.02	4893.76	4796.66	4616.63	5004.56	4833.85	4949.56	5440.96	4971.71
SSSCA1	Sjogren's syndrome/scleroderma autoantigen 1	475.048	582.122	444.606	517.211	503.457	478.219	464.829	498.566	476.884	476.518	443.282	453.2
FECH	ferrochelatase (protoporphyria)	453.386	472.126	502.981	493.984	470.544	497.128	479.628	473.453	456.347	495.37	463.961	462.961
USP52	ubiquitin specific peptidase 52	159.588	206.354	252.206	181.566	224.962	175.199	185.443	205.606	198.05	207.29	284.726	206.118
PCSK7	proprotein convertase subtilisin/kexin type 7	209.905	225.183	215.499	194.961	208.499	215.878	197.878	206.908	191.167	224.686	204.589	211.602
CCDC86	coiled-coil domain containing 86	1331.09	1286.57	1195.38	1249.84	1049.61	1346.54	1364.93	1329.07	1299.49	1313.44	1167.43	1222.99
TP53BP2	tumor protein p53 binding protein, 2	238.581	251.436	226.98	276.93	241.634	297.451	259.008	254.782	251.89	253.962	249.901	235.995
TTC15	tetratricopeptide repeat domain 15	415.428	480.628	436.467	417.438	464.76	471.265	426.631	488.462	477.093	510.515	595.653	501.409
SLC11A2	solute carrier family 11 (proton-coupled divalent metal ion transporters), member 2	935.923	806.517	842.629	848.18	855.831	885.947	976.502	927.442	969.462	864.02	910.624	894.921
IMPA2	inositol(myo)-1(or 4)-monophosphatase 2	826.527	824.698	1310.38	774.757	1061.8	739.628	977.669	1051.29	1009.98	1075.47	1377.58	1058.38
SPTLC2	serine palmitoyltransferase, long chain base subunit 2	403.947	442.896	450.007	431.581	432.378	440.628	447.137	437.491	428.471	450.297	465.128	445.304
KIF5C	kinesin family member 5C	242.31	282.689	134.462	321.043	234.711	304.395	168.016	145.227	155.027	161.622	90.5865	142.066
PDGFRA	platelet-derived growth factor receptor, alpha polypeptide	8.54307	11.1801	9.00407	9.56933	8.78893	9.59344	9.23041	9.70479	10.0674	10.058	9.20568	10.1884
RB1	retinoblastoma 1 (including osteosarcoma)	411.496	316.735	379.194	370.76	379.574	368.15	435.155	367.859	378.32	361.223	356.328	391.809
SEC61B	Sec61 beta subunit	4741.04	4749.06	5003.36	4426.68	4395.33	4269.83	4773.51	4738.63	4792.44	4986.11	5028.51	4854.34
PICALM	phosphatidylinositol binding clathrin assembly protein	1291.36	1243.68	1203.65	1293.74	1139.64	1198.29	1194.98	1239.91	1233.04	1176.06	1176.07	1209.13
TBP	TATA box binding protein	534.449	606.667	655.922	599.361	612.376	587.758	612.461	600.857	588.051	642.589	651.571	582.757
RABAC1	Rab acceptor 1 (prenylated)	1046.44	1391.32	1218.06	1096.56	1190.39	1040.46	1015.94	1056.54	1145.3	1247.19	1421.89	1212
WTAP	Wilms tumor 1 associated protein	2213.44	1968.21	2100.05	2065.56	1905.08	2165.67	2221.21	2066.02	2052.24	2109.84	1807.62	2014.88
HAT1	histone acetyltransferase 1	2169.84	1834.95	1971.59	2057.71	2124.27	2084.97	2385.93	2440.63	2183.93	2161.02	1934.71	2172.35
DAPK1	death-associated protein kinase 1	739.015	754.457	793.628	779.433	802.779	753.292	759.991	803.126	796.542	782.358	831.193	795.89
BCL6	B-cell CLL/lymphoma 6 (zinc finger protein 51)	784.685	701.758	1332.6	830.583	1107.82	693.135	966.556	957.092	1178.29	1167.19	1608.06	1199.65
AP3B1	adaptor-related protein complex 3, beta 1 subunit	653.018	657.573	723.084	702.451	679.325	700.658	686.178	707.962	692.91	720.858	735.723	667.446
KIAA0040	KIAA0040	22.0129	21.6441	21.6993	23.171	20.2241	20.317	18.4551	19.4574	24.6401	19.8661	20.8977	18.4371
SPAG5	sperm associated antigen 5	441.874	410.282	549.176	364.711	441.687	416.404	511.271	542.864	502.448	522.631	570.977	486.342
GABBR1	gamma-aminobutyric acid (GABA) B receptor, 1	59.9749	67.3532	63.3333	65.3804	65.5221	75.2109	55.2109	56.3875	56.8754	56.1276	56.0168	61.4954
TRIM14	tripartite motif-containing 14 /// tripartite motif-containing 14	604.953	562.814	664.495	585.655	593.696	565.552	625.184	660.208	623.009	629.733	612.821	592.317
PVRL2	poliovirus receptor-related 2 (herpesvirus entry mediator B)	705.829	761.255	785.716	728.316	771.856	707.794	696.613	727.898	735.139	773.665	886.628	750.066
RABEPK	Rab9 effector protein with kelch motifs	869.341	821.557	1135.08	830.511	979.101	764.508	945.544	1027.91	1032.58	1097.08	1213.06	1088.56
MAP1A	microtubule-associated protein 1A	44.7695	45.1405	45.8984	45.5857	32.7762	41.8754	35.0594	33.6712	37.2002	33.5752	35.2634	40.5201
MRPL40	mitochondrial ribosomal protein L40	1375.11	1492.24	1426.02	1346.5	1428.88	1351.21	1438.93	1475.92	1432.88	1478.57	1486.88	1440.54
IFIT1	interferon-induced protein with tetratricopeptide repeats 1 /// interferon-induced protein with tetratricopeptide repeats 1	54.1468	40.9549	59.9596	33.9408	57.6629	43.6919	97.9889	60.3276	68.6946	58.6247	88.0149	66.7405
PAK4	p21(CDKN1A)-activated kinase 4	370.75	375.742	417.016	350.398	372.213	351.128	345.467	386.998	367.353	385.011	366.06	370.418
SETDB1	SET domain, bifurcated 1	200.673	241.546	276.482	211.211	213.478	227.607	217.255	234.198	209.332	239.102	263.663	228.846
AKAP11	A kinase (PRKA) anchor protein 11	724.467	716.879	639.046	788.824	749.818	835.619	763.713	701.088	720.608	718.425	670.179	714.006
GLS	glutaminase	922.745	1009.49	737.755	1179.75	1001.21	1103.45	911.222	856.961	920.809	981.759	910.011	933.546
RNF8	ring finger protein 8	661.938	715.849	766.938	654.961	668.305	652.378	686.607	687.294	663.298	751.809	812.096	708.347
KATNB1	katanin p80 (WD repeat containing) subunit B 1	654.493	672.654	654.789	678.946	629.947	640.025	655.569	705.989	675.691	643.628	616.91	651.137
SLC33A1	solute carrier family 33 (acetyl-CoA transporter), member 1	407.831	386.294	402.21	408.628	412.951	410.382	464.463	456.746	432.878	446.25	476.939	446.956
CFDP1	craniofacial development protein 1	1453.92	1470.33	1482.98	1425.33	1446.05	1369.04	1545.16	1520.12	1472.06	1540.85	1616.81	1483.5
TIMP2	TIMP metallopeptidase inhibitor 2	567.19	664.221	344.464	614.042	481.031	677.005	499.351	449.163	452.012	460.714	365.036	422.276
CREBL1	cAMP responsive element binding protein-like 1	83.0492	91.6354	94.3373	74.6262	79.6939	77.4994	77.3073	83.5135	79.0867	82.3612	85.4901	83.9355
KIAA0409	KIAA0409	254.012	283.663	270.822	254.976	233.831	248.249	258.678	279.09	267.987	295.748	279.723	278.428
FXR2	fragile X mental retardation, autosomal homolog 2	177.604	193.969	182.11	163.549	154.957	152.178	157.006	170.009	151.865	159.824	174.49	155.046
MGC16824	esophageal cancer associated protein	52.6679	50.8403	42.9879	49.0434	51.6206	45.4858	57.2109	52.036	59.9112	52.2323	53.0599	57.2339
ARFRP1	ADP-ribosylation factor related protein 1	187.443	193.834	191.401	173.779	183.999	188.571	175.185	186.973	191.745	188.929	203.295	179.358
RHOG	ras homolog gene family, member G (rho G)	517.642	574.928	514.647	504.473	442.385	556.956	500.4	508.656	485.396	496.193	491.641	466.884
TFAM	transcription factor A, mitochondrial	1187.8	1082.34	1231.28	1076.53	1190.16	1185.57	1353.49	1263.96	1368.9	1238.46	1173.62	1208.22
GATM	glycine amidinotransferase (L-arginine:glycine amidinotransferase)	32.271	25.9762	30.7205	30.8182	49.6156	34.5517	27.7368	34.4214	33.0179	34.8684	64.5462	34.5969
GALT	galactose-1-phosphate uridylyltransferase	204.64	216.76	222.267	213.596	230.766	218.377	207.878	207.619	213.18	210.154	251.128	204.459
ALDH1A3	aldehyde dehydrogenase 1 family, member A3	8.79181	9.52828	9.08765	9.79572	8.76765	10.0019	7.10577	9.14571	9.53176	7.55192	9.58032	8.36361
SRPK2	SFRS protein kinase 2	498.653	477.138	496.367	510.794	483.544	499.166	516.419	500.595	458.895	500.128	497.407	496.294
SMARCD1	SWI/SNF related, matrix associated, actin dependent regulator of chromatin, subfamily d, member 1	293.323	305.794	283.012	294.452	267.805	304.975	285.408	298.244	282.345	311.655	279.347	290.05
FBN2	fibrillin 2 (congenital contractural arachnodactyly)	9.06718	7.19194	9.18883	9.62018	8.55052	7.40929	7.59161	7.39162	8.35609	7.16708	8.06806	8.03938
RASSF2	Ras association (RalGDS/AF-6) domain family 2	178.994	216.565	87.3479	216.324	123.797	253.503	126.794	107.461	82.5329	109.172	50.7029	89.9155
S100A4	S100 calcium binding protein A4 (calcium protein, calvasculin, metastasin, murine placental homolog)	1804.46	1923.85	1168.98	2041.22	1473.75	1992.8	1434	1222.88	1282.12	1326.81	786.458	1127.93
DOCK1	dedicator of cytokinesis 1	192.079	226.161	206.758	220.51	200.733	226.388	196.97	222.629	199.061	221.739	227.997	194.979
B3GNT1	UDP-GlcNAc:betaGal beta-1,3-N-acetylglucosaminyltransferase 1	1636.8	1481.15	1989.67	1562.38	1705.85	1353.04	1747.85	1784.37	1830.32	1933.63	2366.59	1935.01
NDUFS8	NADH dehydrogenase (ubiquinone) Fe-S protein 8, 23kDa (NADH-coenzyme Q reductase)	1537.34	1759.97	1561.08	1568.33	1657.82	1549.32	1513.45	1531.97	1489.88	1592.97	1687	1579.83
ABCB6	ATP-binding cassette, sub-family B (MDR/TAP), member 6	414.56	395	552.058	335.544	415.629	372.292	458.215	485.961	477.711	481.704	603.811	503.312
NUP98	nucleoporin 98kDa	532.538	505.507	489.388	498.271	489.853	533.409	615.166	582.61	518.711	561.438	468.442	536.961
ABCC4	ATP-binding cassette, sub-family C (CFTR/MRP), member 4	282.219	246.128	237.029	282.149	263.551	283.544	280.794	250.529	233.254	259.544	218.788	259.967
C1ORF123	chromosome 1 open reading frame 123	521.133	571.489	574.398	514.272	578.593	516.603	511.981	551.8	530.389	573.928	624.669	551.781
CDK9	cyclin-dependent kinase 9 (CDC2-related kinase)	384.029	408.507	338.702	376.783	373.653	384.589	348.777	381.794	382.378	365.983	324.461	365.757
MTRR	5-methyltetrahydrofolate-homocysteine methyltransferase reductase	571.233	495.489	627.803	546.438	594.017	568.397	630.964	597.68	602.429	629.427	627.186	596.838
PMM2	phosphomannomutase 2	618.961	643.656	710.749	512.35	556.698	573.471	612.487	673.484	612.782	686.253	745.735	656.899
KRR1	KRR1, small subunit (SSU) processome component, homolog (yeast)	638.98	515.336	491.711	635.188	635.146	609.322	677.208	646.646	702.781	621.691	507.011	601.126
JMJD2A	jumonji domain containing 2A	336.428	357.055	302.343	347.157	342.31	312.911	282.267	288.794	317.217	273.849	288.794	307.041
FAM53B	family with sequence similarity 53, member B	145.151	178.099	163.411	139.813	144.976	151.027	151.878	152.759	138.794	152.292	163.065	154.584
MTFR1	mitochondrial fission regulator 1	1631.97	1386.2	1446.47	1570.77	1595.21	1491.35	1772.48	1675.18	1625.52	1517.97	1384.78	1563
RFC5	replication factor C (activator 1) 5, 36.5kDa	563.633	446.628	495.889	482.45	510.443	490.042	586.522	616.259	535.373	540.72	496.461	508.997
MTMR2	myotubularin related protein 2	545.177	471.306	483.938	551.419	544.604	548.341	641.633	609.063	563.256	547.446	501.579	579.633
CDC2	cell division cycle 2, G1 to S and G2 to M	1689.45	1287.7	1580.98	1439.35	1601.03	1542.42	1936.72	1768.37	1668.66	1647.32	1642.3	1633.87
MYO6	myosin VI	685.225	669.861	482.288	784.128	764.678	799.991	734.955	659.912	804.111	640.077	540.258	640.48
ST3GAL5	ST3 beta-galactoside alpha-2,3-sialyltransferase 5	72.2192	81.6467	71.4472	84.2942	80.4346	81.7269	68.1345	65.9609	63.2934	70.2201	75.8744	62.6123
MAPK9	mitogen-activated protein kinase 9	784.211	700.073	820.707	818.696	737.642	802.711	903.203	846.044	831.551	832.412	785.117	836.807
APRT	adenine phosphoribosyltransferase	1771.25	1874.21	1806.64	1711.27	1857.9	1697.5	1770.63	1884.74	1851.81	1797.96	1942.66	1858.39
TLE1	Transducin-like enhancer of split 1 (E(sp1) homolog, Drosophila)	1892	2132.74	1673.72	1984.19	1884.38	2001.54	1751.34	1684.56	1726.44	1724.58	1734.31	1625.22
RABEP1	rabaptin, RAB GTPase binding effector protein 1	171.941	176.247	209.302	173.967	197.356	173.014	206.981	216.25	235.235	217.104	205.161	200.628
RFK	riboflavin kinase	1087.08	875.607	871.348	998.794	889.882	1000.16	1009.04	871.123	835.082	871.204	734.722	909.628
TSPAN31	tetraspanin 31	165.777	172.166	154.141	166.568	175.685	176.55	176.345	165.243	161.537	161.399	160.198	170.57
PAFAH1B3	platelet-activating factor acetylhydrolase, isoform Ib, gamma subunit 29kDa	718.49	901.449	656.09	770.802	721.036	799.454	679.711	689.432	661.544	648.904	602.932	643.53
CLK2	CDC-like kinase 2	477.289	496.22	559.602	484.889	500.676	492.253	447.032	496.248	491.404	521.112	556.503	492.044
DVL1	dishevelled, dsh homolog 1 (Drosophila)	660.509	697.426	696.638	621.823	685.29	693.966	698.287	699.076	664.206	698.044	692.92	715.812
ATXN1	ataxin 1	388.641	429.633	400.233	511.669	483.544	490.781	472.236	455.713	451.805	450.228	471.889	474.466
IL4R	interleukin 4 receptor	402.972	468.689	348.236	456.932	395.51	473.044	466.66	472.875	405.676	417.714	379.166	393.925
UPP1	uridine phosphorylase 1	87.3338	117.505	110.381	105.097	107.555	88.7219	105.586	117.044	106.887	119.488	114.378	114.323
THOP1	thimet oligopeptidase 1	148.193	164.313	164.592	149.293	152.189	138.562	159.404	159.653	159.067	157.113	169.151	155.129
LGALS9	lectin, galactoside-binding, soluble, 9 (galectin 9)	50.6165	60.8263	52.2621	55.5739	58.4566	52.5227	46.9715	55.6962	61.3403	55.1902	57.1909	54.7376
NOTCH3	Notch homolog 3 (Drosophila)	48.9377	49.7297	48.3441	46.6884	45.2592	44.0915	41.3527	37.8031	45.8345	38.2227	42.2125	40.4714
CNOT3	CCR4-NOT transcription complex, subunit 3	86.6384	101.155	90.1831	90.3001	87.1276	90.9287	90.7942	93.7483	91.5232	98.7241	108.298	93.8687
FCGBP	Fc fragment of IgG binding protein	179.498	162.275	233.341	162.574	166.092	144.044	178.864	192.21	195.868	222.558	241.188	209.482
UVRAG	UV radiation resistance associated gene	238.736	265.586	239.031	284.311	271.962	295.243	274.491	274.322	274.306	296.956	253.197	261.368
PDLIM5	PDZ and LIM domain 5	2226.05	2018.45	1853.69	2225.3	2076.27	2343.89	2343.34	2158.08	2200.47	2150.48	2055.68	2214.59
PEX5	peroxisomal biogenesis factor 5	808.674	775.253	832.668	775.05	849.032	782.436	834.33	910.625	849.386	863.013	851.296	842.708
FLJ35348	FLJ35348	711.96	822.451	730.574	709.247	777.682	776.742	681.508	699.59	696.249	764.349	789.667	733.83
TUSC4	tumor suppressor candidate 4	473.183	502.419	505.439	462.848	468.534	485.56	509.069	514.486	475.47	520.91	548.699	506.468
ZNF24	zinc finger protein 24	900.461	894.044	905.759	907.65	929.77	919.127	929.323	889.932	930.982	916.938	893.021	905.046
EZH1	enhancer of zeste homolog 1 (Drosophila)	104.128	115.921	111.132	95.3579	106.213	106.07	106.006	93.3009	101.926	104.332	107.32	103.544
RBM16	RNA binding motif protein 16	1421.91	1291.03	1437.13	1502.54	1413.13	1399.04	1469.73	1405.74	1441.29	1412.17	1221.78	1353.61
CDK2AP2	CDK2-associated protein 2	382.857	421.523	360.392	369.636	358.461	394.722	351.636	375.58	346.878	362.695	373.63	327.544
HISPPD1	Histidine acid phosphatase domain containing 1	457.844	361.812	421.327	421.037	404.812	402.689	460.561	417.251	400.884	343.922	356.225	407.257
TLN1	talin 1	88.5125	95.4609	90.8989	97.771	83.4609	89.6887	85.562	85.2965	76.5251	96.229	92.7109	86.0664
FBXO11	F-box protein 11	281.608	198.99	234.275	312.562	309.31	308.628	327.186	301.205	296.378	288.144	209.794	299.206
CDH3	cadherin 3, type 1, P-cadherin (placental)	24.6913	20.9392	25.4112	27.6121	24.5236	22.6609	19.8754	18.4426	23.9829	20.2392	23.2474	24.1456
C11ORF49	chromosome 11 open reading frame 49	415.1	475.438	419.864	429.461	407.762	467.293	384.4	398.234	407.995	419.628	416.504	392.651
DRAP1	DR1-associated protein 1 (negative cofactor 2 alpha)	281.461	382.939	280.434	312.96	271.519	301.013	296.13	288.185	248.378	297.044	312.027	291.074
HDDC2	HD domain containing 2	1753.92	1856.91	1618.82	1803.26	1620.21	1870.42	1787.28	1729.38	1674.82	1681.05	1490.82	1640.02
DCTN6	dynactin 6	1283.44	1363.34	1303.88	1347.98	1342.83	1368.75	1396.08	1341.36	1397.53	1360.55	1369.88	1371.58
FAM50A	family with sequence similarity 50, member A	985.884	1238.33	875.291	1077.54	1046.13	1106.74	927.497	918.707	955.545	1029.77	986.657	961.509
ARHGEF9	Cdc42 guanine nucleotide exchange factor (GEF) 9	22.6815	20.8735	25.11	22.5472	22.1222	21.3289	21.1765	18.5728	19.9356	20.4307	23.8551	19.6789
MAP2K4	mitogen-activated protein kinase kinase 4	606.09	598.044	494.619	615.488	565.961	653.228	605.179	634.211	579.864	607.997	540.302	585.187
DRG2	developmentally regulated GTP binding protein 2	360.504	398.417	375.758	348.928	368.936	373.067	380.304	390.284	372.08	369.734	383.562	384.897
NSMAF	neutral sphingomyelinase (N-SMase) activation associated factor	787.614	760.096	761.378	815.795	728.061	844.589	792.733	844.331	755.917	796.32	773.004	789.386
DTYMK /// LOC653208	deoxythymidylate kinase (thymidylate kinase) /// similar to deoxythymidylate kinase (thymidylate kinase)	788.552	847.737	1003.99	687.077	758.303	701.889	850.306	942.339	855.465	939.844	1024.43	878.745
UNC119	unc-119 homolog (C. elegans)	97.9333	121.02	102.402	117.628	105.421	104.053	98.3776	97.4607	97.2828	98.0285	123.128	97.5913
TUSC2	tumor suppressor candidate 2	604.091	629.118	534.094	587.945	557.151	585.241	605.207	602.554	576.306	592.222	549.048	570.805
F8A1	coagulation factor VIII-associated (intronic transcript) 1	548.021	612.242	467.757	533.187	503.769	600.791	535.768	542.399	484.101	580.844	519.971	511.722
IRF2	interferon regulatory factor 2	139.706	121.486	137.466	124.128	138.646	120.484	143.952	134.926	137.705	143.659	132.493	133.272
LMNB1	lamin B1	517.922	420.85	504.937	446.887	491.647	399.897	540.684	580.021	536.925	467.404	483.814	513.628
DFFA	DNA fragmentation factor, 45kDa, alpha polypeptide	476.321	534.807	441.679	502.317	450.154	529.029	487.485	468.431	457.974	468.341	415.241	436.675
PHF21A	PHD finger protein 21A	480.262	482.628	435.079	531.368	487.294	520.014	505.878	442.355	454.96	489.28	493.82	447.399
EDEM1	ER degradation enhancer, mannosidase alpha-like 1	413.667	395.636	428.38	448.76	446.375	458.86	491.086	477.409	487.411	480.254	463.656	487.253
SAFB2	scaffold attachment factor B2	88.1955	100.809	106.959	90.3948	87.3271	93.8683	89.3819	95.1567	88.9666	101.544	104.674	95.1567
GBE1	glucan (1,4-alpha-), branching enzyme 1 (glycogen branching enzyme, Andersen disease, glycogen storage disease type IV)	1258.75	1061.41	1009.7	1326.43	1259.75	1262.85	1347.19	1280.49	1348.71	1236.26	1360.21	1304.38
HS2ST1	heparan sulfate 2-O-sulfotransferase 1	1754.88	1571.62	1406.36	1699.67	1484.75	1769.25	1722.88	1649.89	1574.23	1521.65	1247.83	1458.23
RNF44	ring finger protein 44	721.151	834.739	759.013	715.608	709.657	762.513	696.869	695.617	718.089	708.712	742.949	745.42
LAD1	ladinin 1	316.403	363.575	308.724	315.055	291.05	333.54	302.531	283.062	250.933	308.757	283.748	269.08
KIAA0355	KIAA0355	218.583	266.345	269.732	246.923	260.045	239.947	229.127	240.35	245.833	255.641	292.665	251.493
C16ORF35	chromosome 16 open reading frame 35	215.986	220.236	193.474	217.498	179.138	196.759	212.371	199.878	194.262	191.044	188.445	193.536
HLA-DQA1	major histocompatibility complex, class II, DQ alpha 1	18.2125	23.0527	22.5354	20.6189	23.0966	19.9455	19.1858	16.4527	15.7834	19.0432	22.3453	20.7533
CNOT4	CCR4-NOT transcription complex, subunit 4	252.128	228.074	195.663	247.137	233.43	250.626	260.192	240.694	240.941	261.992	228.211	239.862
VPS11	vacuolar protein sorting 11 (yeast)	205.49	228.614	199.588	217.722	208.211	224.558	209.016	207.686	211.444	215.711	219.605	210.31
LMAN1	lectin, mannose-binding, 1	132.229	106.503	151.958	137.849	160.434	131.629	190.989	184.88	245.413	181.254	164.137	151.247
ATP1A2	ATPase, Na+/K+ transporting, alpha 2 (+) polypeptide	10.6343	10.49	8.79181	9.5808	10.9702	9.4546	9.42759	9.71773	10.7636	8.85325	10.8638	10.5159
JARID2	Jumonji, AT rich interactive domain 2	931.116	1083.07	792.41	1099.34	822.033	1184.78	966.484	920.396	839.535	955.435	821.883	859.701
AP1S2 /// LOC653653 /// LOC654127	adaptor-related protein complex 1, sigma 2 subunit /// similar to adaptor-related protein complex 1 sigma 2 subunit /// similar to adaptor-related protein complex 1 sigma 2 subunit	42.9388	45.4327	49.4888	49.3813	57.5988	46.8643	45.5579	50.1341	43.6762	52.1708	50.328	43.3026
AP1S2	adaptor-related protein complex 1, sigma 2 subunit	187.868	168.451	142.794	195.018	176.753	215.364	217.554	195.576	218.123	223.128	184.153	203.985
DMTF1	cyclin D binding myb-like transcription factor 1	420.159	388.432	406.486	461.845	437.167	459.461	410.161	402.166	399.888	348.851	321.254	425.01
DCK	deoxycytidine kinase	447.617	391.547	437.745	422.184	420.975	449.787	517.561	473.957	440.709	400.281	326.872	417.38
DYNLT3	dynein, light chain, Tctex-type 3	1248.82	1308.89	799.031	1488.01	1210.2	1527.44	1176.65	1119.42	1102.31	1009.94	750.044	1001.01
BAMBI	BMP and activin membrane-bound inhibitor homolog (Xenopus laevis)	1301.6	1262.44	1106.97	1311.88	1195.54	1381.45	1249.52	1207.85	1192.85	1261.36	1101.75	1225.94
F13A1	coagulation factor XIII, A1 polypeptide	10.1812	9.82343	11.4029	8.95066	10.2557	9.78214	6.54276	8.82743	8.42812	7.69329	8.4966	8.90463
SLC35A1	solute carrier family 35 (CMP-sialic acid transporter), member A1	705.081	661.816	703.98	685.32	694.021	663.171	725.335	704.441	705.812	707.049	701.833	696.044
GNL1	guanine nucleotide binding protein-like 1	215.878	231.331	193.907	209.547	192.642	213.923	206.055	218.039	197.278	213.544	211.106	212.562
HPS1	Hermansky-Pudlak syndrome 1	217.798	233.294	209.609	228.57	225.629	209.903	230.692	209.102	215.12	224.947	185.509	223.746
STXBP3	syntaxin binding protein 3	622.28	576.018	531.45	688.263	601.722	623.211	703.187	560.461	615.268	613.347	452.319	597.449
ARF6	ADP-ribosylation factor 6	589.279	512.859	504.915	543.287	465.677	620.544	579.692	509.428	486.786	505.544	475.128	526.878
TGIF	TGFB-induced factor (TALE family homeobox)	955.686	958.554	823.623	943.141	776.873	962.238	861.285	775.955	760.759	844.08	658.393	771.207
GTPBP6	GTP binding protein 6 (putative)	334.519	398.943	400.569	309.715	336.568	312.711	357.233	397.772	365.061	400.094	382.135	366.958
NCK2	NCK adaptor protein 2	1044.15	1075.89	842.806	1214.61	984.527	1213.71	1024.43	929.329	949.415	936.857	860.067	926.419
SNRPE	small nuclear ribonucleoprotein polypeptide E	3818.78	3824.97	3683.96	3962.47	3746.56	3912.09	3842.42	3745.4	3652.01	3852.67	3485.84	3682.9
PSD4	pleckstrin and Sec7 domain containing 4	116.831	135.291	98.3429	103.589	118.442	117.524	122.961	113.475	111.044	112.931	122.551	112.874
ZNF148	zinc finger protein 148 (pHZ-52)	378.505	378.683	373.358	391.044	385.491	399.864	370.825	338.757	361.511	365.794	363.094	358.833
[truncated: 9,599 more rows]
